# Supplementary material for: Aspartyl proteases target host actin nucleator complex protein to limit epithelial innate immunity
Source: EMBO Rep. 2024 Sep 30;25(11):4846–75. doi: 10.1038/s44319-024-00270-y (PMC11549443; doi:10.1038/s44319-024-00270-y)
Supplement: Supplementary file 3 — Dataset EV1 [file 44319_2024_270_MOESM3_ESM.xlsx]

## Sheet: CgYps1 and CgYps7 interactors
		Dataset EV1: List of A-498 epithelial cell proteins that interact with CgYps1 (A), CgYps7 (B) and both CgYps1 and CgYps7 (marked in brown color), as identified by mass spectrometry analysis
		Interactors common to CgYps1 and CgYps7 are indicated in brown color.
		Dataset EV1A: A list of 187 CgYps1 interactors in A-498 cells									Dataset EV1B: A list of 411 CgYps7 interactors in A-498 cells
						Replicate 1		Replicate 2							Replicate 1		Replicate 2
		Uniprot ID	Protein names	Gene names	Length (aa)	Unique	Total	Unique	Total		Uniprot ID	Protein names	Gene names	Length (aa)	Unique	Total	Unique	Total
		Q9NPJ3	Acyl-coenzyme A thioesterase 13 (Acyl-CoA thioesterase 13) (EC 3.1.2.-) (Thioesterase superfamily member 2) [Cleaved into: Acyl-coenzyme A thioesterase 13, N-terminally processed]	ACOT13 THEM2 HT012 PNAS-27	140	3	4	6	6		Q9NPJ3	Acyl-coenzyme A thioesterase 13 (Acyl-CoA thioesterase 13) (EC 3.1.2.-) (Thioesterase superfamily member 2) [Cleaved into: Acyl-coenzyme A thioesterase 13, N-terminally processed]	ACOT13 THEM2 HT012 PNAS-27	140	5	6	3	5
		Q96CM8	Medium-chain acyl-CoA ligase ACSF2, mitochondrial (EC 6.2.1.2)	ACSF2 UNQ493/PRO1009	615	4	4	5	6		Q96CM8	Medium-chain acyl-CoA ligase ACSF2, mitochondrial (EC 6.2.1.2)	ACSF2 UNQ493/PRO1009	615	3	3	3	3
		O14672	Disintegrin and metalloproteinase domain-containing protein 10 (ADAM 10) (EC 3.4.24.81) (CDw156) (Kuzbanian protein homolog) (Mammalian disintegrin-metalloprotease) (CD antigen CD156c)	ADAM10 KUZ MADM	748	6	8	4	4		O14672	Disintegrin and metalloproteinase domain-containing protein 10 (ADAM 10) (EC 3.4.24.81) (CDw156) (Kuzbanian protein homolog) (Mammalian disintegrin-metalloprotease) (CD antigen CD156c)	ADAM10 KUZ MADM	748	2	2	4	4
		C9JRZ8	Aldo-keto reductase family 1 member B15 (EC 1.1.1.-) (EC 1.1.1.300) (EC 1.1.1.54) (Estradiol 17-beta-dehydrogenase AKR1B15) (Farnesol dehydrogenase) (EC 1.1.1.216) (Testosterone 17beta-dehydrogenase) (EC 1.1.1.64)	AKR1B15	316	5	5	2	2		C9JRZ8	Aldo-keto reductase family 1 member B15 (EC 1.1.1.-) (EC 1.1.1.300) (EC 1.1.1.54) (Estradiol 17-beta-dehydrogenase AKR1B15) (Farnesol dehydrogenase) (EC 1.1.1.216) (Testosterone 17beta-dehydrogenase) (EC 1.1.1.64)	AKR1B15	316	3	4	4	7
		P62330	ADP-ribosylation factor 6	ARF6	175	3	3	3	3		Q7Z5R6	Amyloid beta A4 precursor protein-binding family B member 1-interacting protein (APBB1-interacting protein 1) (Proline-rich EVH1 ligand 1) (PREL-1) (Proline-rich protein 73) (Rap1-GTP-interacting adapter molecule) (RIAM) (Retinoic acid-responsive proline-rich protein 1) (RARP-1)	APBB1IP PREL1 RARP1 RIAM	666	3	3	2	3
		Q15041	ADP-ribosylation factor-like protein 6-interacting protein 1 (ARL-6-interacting protein 1) (Aip-1) (Apoptotic regulator in the membrane of the endoplasmic reticulum)	ARL6IP1 ARL6IP ARMER KIAA0069	203	2	3	2	2		P48444	Coatomer subunit delta (Archain) (Delta-coat protein) (Delta-COP)	ARCN1 COPD	511	5	8	4	7
		O15143	Actin-related protein 2/3 complex subunit 1B (Arp2/3 complex 41 kDa subunit) (p41-ARC)	ARPC1B ARC41	372	5	11	2	2		P62330	ADP-ribosylation factor 6	ARF6	175	2	2	2	2
		Q9NYF8	Bcl-2-associated transcription factor 1 (Btf) (BCLAF1 and THRAP3 family member 1)	BCLAF1 BTF KIAA0164	920	5	5	3	3		Q15041	ADP-ribosylation factor-like protein 6-interacting protein 1 (ARL-6-interacting protein 1) (Aip-1) (Apoptotic regulator in the membrane of the endoplasmic reticulum)	ARL6IP1 ARL6IP ARMER KIAA0069	203	2	2	2	4
		P30043	Flavin reductase (NADPH) (FR) (EC 1.5.1.30) (Biliverdin reductase B) (BVR-B) (EC 1.3.1.24) (Biliverdin-IX beta-reductase) (Green heme-binding protein) (GHBP) (NADPH-dependent diaphorase) (NADPH-flavin reductase) (FLR)	BLVRB FLR	206	4	5	4	4		O15143	Actin-related protein 2/3 complex subunit 1B (Arp2/3 complex 41 kDa subunit) (p41-ARC)	ARPC1B ARC41	372	3	5	4	6
		P20290	Transcription factor BTF3 (Nascent polypeptide-associated complex subunit beta) (NAC-beta) (RNA polymerase B transcription factor 3)	BTF3 NACB OK/SW-cl.8	206	4	4	3	3		P31939	Bifunctional purine biosynthesis protein ATIC (AICAR transformylase/inosine monophosphate cyclohydrolase) (ATIC) [Cleaved into: Bifunctional purine biosynthesis protein ATIC, N-terminally processed] [Includes: Phosphoribosylaminoimidazolecarboxamide formyltransferase (EC 2.1.2.3) (5-aminoimidazole-4-carboxamide ribonucleotide formyltransferase) (AICAR formyltransferase) (AICAR transformylase); In…	ATIC PURH OK/SW-cl.86	592	25	28	18	22
		O14646	Chromodomain-helicase-DNA-binding protein 1 (CHD-1) (EC 3.6.4.12) (ATP-dependent helicase CHD1)	CHD1	1710	13	15	9	12		O95817	BAG family molecular chaperone regulator 3 (BAG-3) (Bcl-2-associated athanogene 3) (Bcl-2-binding protein Bis) (Docking protein CAIR-1)	BAG3 BIS	575	2	2	2	3
		O76031	ATP-dependent Clp protease ATP-binding subunit clpX-like, mitochondrial	CLPX	633	1	5	1	4		Q9NYF8	Bcl-2-associated transcription factor 1 (Btf) (BCLAF1 and THRAP3 family member 1)	BCLAF1 BTF KIAA0164	920	5	10	6	7
		Q02388	Collagen alpha-1(VII) chain (Long-chain collagen) (LC collagen)	COL7A1	2944	13	16	6	6		P30043	Flavin reductase (NADPH) (FR) (EC 1.5.1.30) (Biliverdin reductase B) (BVR-B) (EC 1.3.1.24) (Biliverdin-IX beta-reductase) (Green heme-binding protein) (GHBP) (NADPH-dependent diaphorase) (NADPH-flavin reductase) (FLR)	BLVRB FLR	206	7	9	5	6
		Q14019	Coactosin-like protein	COTL1 CLP	142	7	8	7	10		P20290	Transcription factor BTF3 (Nascent polypeptide-associated complex subunit beta) (NAC-beta) (RNA polymerase B transcription factor 3)	BTF3 NACB OK/SW-cl.8	206	4	4	3	4
		P08574	Cytochrome c1, heme protein, mitochondrial (EC 7.1.1.8) (Complex III subunit 4) (Complex III subunit IV) (Cytochrome b-c1 complex subunit 4) (Ubiquinol-cytochrome-c reductase complex cytochrome c1 subunit) (Cytochrome c-1)	CYC1	325	5	6	5	7		P16152	Carbonyl reductase [NADPH] 1 (EC 1.1.1.184) (15-hydroxyprostaglandin dehydrogenase [NADP(+)]) (EC 1.1.1.196) (EC 1.1.1.197) (20-beta-hydroxysteroid dehydrogenase) (NADPH-dependent carbonyl reductase 1) (Prostaglandin 9-ketoreductase) (PG-9-KR) (Prostaglandin-E(2) 9-reductase) (EC 1.1.1.189) (Short chain dehydrogenase/reductase family 21C member 1)	CBR1 CBR CRN SDR21C1	277	3	3	5	6
		Q9GZR7	ATP-dependent RNA helicase DDX24 (EC 3.6.4.13) (DEAD box protein 24)	DDX24	859	5	5	2	2		Q9Y6A4	Cilia- and flagella-associated protein 20 (Basal body up-regulated protein 22) (Transcription factor IIB)	CFAP20 BUG22 C16orf80 GTL3	193	5	6	1	2
		Q13838	Spliceosome RNA helicase DDX39B (EC 3.6.4.13) (56 kDa U2AF65-associated protein) (ATP-dependent RNA helicase p47) (DEAD box protein UAP56) (HLA-B-associated transcript 1 protein)	DDX39B BAT1 UAP56	428	3	4	2	2		O14646	Chromodomain-helicase-DNA-binding protein 1 (CHD-1) (EC 3.6.4.12) (ATP-dependent helicase CHD1)	CHD1	1710	7	8	4	5
		P23588	Eukaryotic translation initiation factor 4B (eIF-4B)	EIF4B	611	2	4	3	6		O76031	ATP-dependent Clp protease ATP-binding subunit clpX-like, mitochondrial	CLPX	633	3	6	4	9
		Q9GZV4	Eukaryotic translation initiation factor 5A-2 (eIF-5A-2) (eIF-5A2) (Eukaryotic initiation factor 5A isoform 2)	EIF5A2	153	2	2	2	2		P30085	UMP-CMP kinase (EC 2.7.4.14) (Deoxycytidylate kinase) (CK) (dCMP kinase) (Nucleoside-diphosphate kinase) (EC 2.7.4.6) (Uridine monophosphate/cytidine monophosphate kinase) (UMP/CMP kinase) (UMP/CMPK)	CMPK1 CMK CMPK UCK UMK UMPK	196	4	5	3	3
		Q6UN15	Pre-mRNA 3'-end-processing factor FIP1 (hFip1) (FIP1-like 1 protein) (Factor interacting with PAP) (Rearranged in hypereosinophilia)	FIP1L1 FIP1 RHE	594	8	12	9	10		Q02388	Collagen alpha-1(VII) chain (Long-chain collagen) (LC collagen)	COL7A1	2944	14	14	11	12
		P02751	Fibronectin (FN) (Cold-insoluble globulin) (CIG) [Cleaved into: Anastellin; Ugl-Y1; Ugl-Y2; Ugl-Y3]	FN1 FN	2477	13	14	8	9		Q9BR76	Coronin-1B (Coronin-2)	CORO1B	489	5	7	6	11
		P42694	Probable helicase with zinc finger domain (EC 3.6.4.-) (Down-regulated in human cancers protein)	HELZ DRHC KIAA0054	1942	4	4	2	2		Q14019	Coactosin-like protein	COTL1 CLP	142	2	2	2	2
		P35680	Hepatocyte nuclear factor 1-beta (HNF-1-beta) (HNF-1B) (Homeoprotein LFB3) (Transcription factor 2) (TCF-2) (Variant hepatic nuclear factor 1) (vHNF1)	HNF1B TCF2	557	2	2	3	3		Q99829	Copine-1 (Chromobindin 17) (Copine I)	CPNE1 CPN1	537	3	5	5	6
		Q1KMD3	Heterogeneous nuclear ribonucleoprotein U-like protein 2 (Scaffold-attachment factor A2) (SAF-A2)	HNRNPUL2 HNRPUL2	747	6	6	4	6		O75629	Protein CREG1 (Cellular repressor of E1A-stimulated genes 1)	CREG1 CREG UNQ727/PRO1409	220	1	2	1	2
		P61604	10 kDa heat shock protein, mitochondrial (Hsp10) (10 kDa chaperonin) (Chaperonin 10) (CPN10) (Early-pregnancy factor) (EPF)	HSPE1	102	4	7	3	4		Q9HCG8	Pre-mRNA-splicing factor CWC22 homolog (Nucampholin homolog) (fSAPb)	CWC22 KIAA1604 NCM	908	1	2	1	2
		O43464	Serine protease HTRA2, mitochondrial (EC 3.4.21.108) (High temperature requirement protein A2) (HtrA2) (Omi stress-regulated endoprotease) (Serine protease 25) (Serine proteinase OMI)	HTRA2 OMI PRSS25	458	4	5	4	4		P08574	Cytochrome c1, heme protein, mitochondrial (EC 7.1.1.8) (Complex III subunit 4) (Complex III subunit IV) (Cytochrome b-c1 complex subunit 4) (Ubiquinol-cytochrome-c reductase complex cytochrome c1 subunit) (Cytochrome c-1)	CYC1	325	5	5	7	8
		P55268	Laminin subunit beta-2 (Laminin B1s chain) (Laminin-11 subunit beta) (Laminin-14 subunit beta) (Laminin-15 subunit beta) (Laminin-3 subunit beta) (Laminin-4 subunit beta) (Laminin-7 subunit beta) (Laminin-9 subunit beta) (S-laminin subunit beta) (S-LAM beta)	LAMB2 LAMS	1798	4	4	2	2		Q6PI48	Aspartate--tRNA ligase, mitochondrial (EC 6.1.1.12) (Aspartyl-tRNA synthetase) (AspRS)	DARS2	645	9	10	10	10
		Q92615	La-related protein 4B (La ribonucleoprotein domain family member 4B) (La ribonucleoprotein domain family member 5) (La-related protein 5)	LARP4B KIAA0217 LARP5	738	2	2	1	2		Q96EP5	DAZ-associated protein 1 (Deleted in azoospermia-associated protein 1)	DAZAP1	407	5	11	7	12
		O60476	Mannosyl-oligosaccharide 1,2-alpha-mannosidase IB (EC 3.2.1.113) (Mannosidase alpha class 1A member 2) (Processing alpha-1,2-mannosidase IB) (Alpha-1,2-mannosidase IB)	MAN1A2 MAN1B	641	5	5	3	4		Q9GZR7	ATP-dependent RNA helicase DDX24 (EC 3.6.4.13) (DEAD box protein 24)	DDX24	859	2	2	2	2
		Q9ULC4	Malignant T-cell-amplified sequence 1 (MCT-1) (Multiple copies T-cell malignancies)	MCTS1 MCT1	181	4	5	3	4		Q13838	Spliceosome RNA helicase DDX39B (EC 3.6.4.13) (56 kDa U2AF65-associated protein) (ATP-dependent RNA helicase p47) (DEAD box protein UAP56) (HLA-B-associated transcript 1 protein)	DDX39B BAT1 UAP56	428	4	4	3	5
		Q8N4C8	Misshapen-like kinase 1 (EC 2.7.11.1) (GCK family kinase MiNK) (MAPK/ERK kinase kinase kinase 6) (MEK kinase kinase 6) (MEKKK 6) (Misshapen/NIK-related kinase) (Mitogen-activated protein kinase kinase kinase kinase 6)	MINK1 B55 MAP4K6 MINK YSK2 ZC3	1332	4	4	3	6		P35659	Protein DEK	DEK	375	3	3	2	3
		Q9NVV4	Poly(A) RNA polymerase, mitochondrial (PAP) (EC 2.7.7.19) (PAP-associated domain-containing protein 1) (Polynucleotide adenylyltransferase) (Terminal uridylyltransferase 1) (TUTase 1) (mtPAP)	MTPAP PAPD1	582	1	2	2	2		Q9NXW2	DnaJ homolog subfamily B member 12	DNAJB12	375	4	5	4	5
		P35240	Merlin (Moesin-ezrin-radixin-like protein) (Neurofibromin-2) (Schwannomerlin) (Schwannomin)	NF2 SCH	595	6	6	5	5		Q9NVH1	DnaJ homolog subfamily C member 11	DNAJC11	559	5	5	4	5
		P35658	Nuclear pore complex protein Nup214 (214 kDa nucleoporin) (Nucleoporin Nup214) (Protein CAN)	NUP214 CAIN CAN KIAA0023	2090	7	8	2	2		Q9BY44	Eukaryotic translation initiation factor 2A (eIF-2A) (65 kDa eukaryotic translation initiation factor 2A) [Cleaved into: Eukaryotic translation initiation factor 2A, N-terminally processed]	EIF2A CDA02 MSTP004 MSTP089	585	5	6	4	6
		Q9UBU9	Nuclear RNA export factor 1 (Tip-associated protein) (Tip-associating protein) (mRNA export factor TAP)	NXF1 TAP	619	4	4	3	3		P23588	Eukaryotic translation initiation factor 4B (eIF-4B)	EIF4B	611	3	6	3	5
		Q9UQ80	Proliferation-associated protein 2G4 (Cell cycle protein p38-2G4 homolog) (hG4-1) (ErbB3-binding protein 1)	PA2G4 EBP1	394	4	4	4	5		Q9GZV4	Eukaryotic translation initiation factor 5A-2 (eIF-5A-2) (eIF-5A2) (Eukaryotic initiation factor 5A isoform 2)	EIF5A2	153	2	2	4	4
		O43660	Pleiotropic regulator 1	PLRG1	514	5	5	4	4		Q9HC35	Echinoderm microtubule-associated protein-like 4 (EMAP-4) (Restrictedly overexpressed proliferation-associated protein) (Ropp 120)	EML4 C2orf2 EMAPL4	981	5	6	6	7
		O43172	U4/U6 small nuclear ribonucleoprotein Prp4 (PRP4 homolog) (hPrp4) (U4/U6 snRNP 60 kDa protein) (WD splicing factor Prp4)	PRPF4 PRP4	522	9	12	7	8		Q8N8S7	Protein enabled homolog	ENAH MENA	591	3	3	2	2
		A0AV96	RNA-binding protein 47 (RNA-binding motif protein 47)	RBM47	593	4	5	2	2		Q06265	Exosome complex component RRP45 (Autoantigen PM/Scl 1) (Exosome component 9) (P75 polymyositis-scleroderma overlap syndrome-associated autoantigen) (Polymyositis/scleroderma autoantigen 1) (Polymyositis/scleroderma autoantigen 75 kDa) (PM/Scl-75)	EXOSC9 PMSCL1	439	2	2	2	2
		Q02543	60S ribosomal protein L18a (Large ribosomal subunit protein eL20)	RPL18A	176	5	7	6	7		Q6UN15	Pre-mRNA 3'-end-processing factor FIP1 (hFip1) (FIP1-like 1 protein) (Factor interacting with PAP) (Rearranged in hypereosinophilia)	FIP1L1 FIP1 RHE	594	6	6	6	6
		P46779	60S ribosomal protein L28 (Large ribosomal subunit protein eL28)	RPL28	137	2	37	2	42		P02751	Fibronectin (FN) (Cold-insoluble globulin) (CIG) [Cleaved into: Anastellin; Ugl-Y1; Ugl-Y2; Ugl-Y3]	FN1 FN	2477	13	13	9	9
		P62280	40S ribosomal protein S11 (Small ribosomal subunit protein uS17)	RPS11	158	4	26	3	12		P51116	Fragile X mental retardation syndrome-related protein 2	FXR2 FMR1L2	673	2	3	1	2
		Q8TAD4	Zinc transporter 5 (ZnT-5) (Solute carrier family 30 member 5) (ZnT-like transporter 1) (hZTL1)	SLC30A5 ZNT5 ZNTL1 ZTL1 UNQ863/PRO1879	765	4	4	3	4		P06744	Glucose-6-phosphate isomerase (GPI) (EC 5.3.1.9) (Autocrine motility factor) (AMF) (Neuroleukin) (NLK) (Phosphoglucose isomerase) (PGI) (Phosphohexose isomerase) (PHI) (Sperm antigen 36) (SA-36)	GPI	558	14	18	16	24
		Q9H2G2	STE20-like serine/threonine-protein kinase (STE20-like kinase) (hSLK) (EC 2.7.11.1) (CTCL tumor antigen se20-9) (STE20-related serine/threonine-protein kinase) (STE20-related kinase) (Serine/threonine-protein kinase 2)	SLK KIAA0204 STK2	1235	1	2	3	3		P42694	Probable helicase with zinc finger domain (EC 3.6.4.-) (Down-regulated in human cancers protein)	HELZ DRHC KIAA0054	1942	3	4	8	8
		Q9HD45	Transmembrane 9 superfamily member 3 (EP70-P-iso) (SM-11044-binding protein)	TM9SF3 SMBP UNQ245/PRO282	589	2	2	1	2		P35680	Hepatocyte nuclear factor 1-beta (HNF-1-beta) (HNF-1B) (Homeoprotein LFB3) (Transcription factor 2) (TCF-2) (Variant hepatic nuclear factor 1) (vHNF1)	HNF1B TCF2	557	2	3	2	2
		Q8TED0	U3 small nucleolar RNA-associated protein 15 homolog	UTP15	518	8	8	5	5		Q13151	Heterogeneous nuclear ribonucleoprotein A0 (hnRNP A0)	HNRNPA0 HNRPA0	305	2	2	3	3
		Q8TAA9	Vang-like protein 1 (Loop-tail protein 2 homolog) (LPP2) (Strabismus 2) (Van Gogh-like protein 1)	VANGL1 STB2	524	4	4	3	3		Q1KMD3	Heterogeneous nuclear ribonucleoprotein U-like protein 2 (Scaffold-attachment factor A2) (SAF-A2)	HNRNPUL2 HNRPUL2	747	2	2	2	2
		Q8IZH2	5'-3' exoribonuclease 1 (EC 3.1.13.-) (Strand-exchange protein 1 homolog)	XRN1 SEP1	1706	8	8	7	7		P61604	10 kDa heat shock protein, mitochondrial (Hsp10) (10 kDa chaperonin) (Chaperonin 10) (CPN10) (Early-pregnancy factor) (EPF)	HSPE1	102	4	5	4	5
		P49750	YLP motif-containing protein 1 (Nuclear protein ZAP3) (ZAP113)	YLPM1 C14orf170 ZAP3	2146	12	18	5	8		O43464	Serine protease HTRA2, mitochondrial (EC 3.4.21.108) (High temperature requirement protein A2) (HtrA2) (Omi stress-regulated endoprotease) (Serine protease 25) (Serine proteinase OMI)	HTRA2 OMI PRSS25	458	4	6	5	6
		Q969S3	Zinc finger protein 622 (Zinc finger-like protein 9)	ZNF622 ZPR9	477	3	3	3	3		Q9Y6M1	Insulin-like growth factor 2 mRNA-binding protein 2 (IGF2 mRNA-binding protein 2) (IMP-2) (Hepatocellular carcinoma autoantigen p62) (IGF-II mRNA-binding protein 2) (VICKZ family member 2)	IGF2BP2 IMP2 VICKZ2	599	6	8	5	5
		Q7Z5R6	Amyloid beta A4 precursor protein-binding family B member 1-interacting protein (APBB1-interacting protein 1) (Proline-rich EVH1 ligand 1) (PREL-1) (Proline-rich protein 73) (Rap1-GTP-interacting adapter molecule) (RIAM) (Retinoic acid-responsive proline-rich protein 1) (RARP-1)	APBB1IP PREL1 RARP1 RIAM	666	5	5	4	4		P32004	Neural cell adhesion molecule L1 (N-CAM-L1) (NCAM-L1) (CD antigen CD171)	L1CAM CAML1 MIC5	1257	12	13	8	9
		P48444	Coatomer subunit delta (Archain) (Delta-coat protein) (Delta-COP)	ARCN1 COPD	511	3	3	1	2		P55268	Laminin subunit beta-2 (Laminin B1s chain) (Laminin-11 subunit beta) (Laminin-14 subunit beta) (Laminin-15 subunit beta) (Laminin-3 subunit beta) (Laminin-4 subunit beta) (Laminin-7 subunit beta) (Laminin-9 subunit beta) (S-laminin subunit beta) (S-LAM beta)	LAMB2 LAMS	1798	4	4	5	5
		P31939	Bifunctional purine biosynthesis protein ATIC (AICAR transformylase/inosine monophosphate cyclohydrolase) (ATIC) [Cleaved into: Bifunctional purine biosynthesis protein ATIC, N-terminally processed] [Includes: Phosphoribosylaminoimidazolecarboxamide formyltransferase (EC 2.1.2.3) (5-aminoimidazole-4-carboxamide ribonucleotide formyltransferase) (AICAR formyltransferase) (AICAR transformylase); In…	ATIC PURH OK/SW-cl.86	592	16	19	4	4		Q92615	La-related protein 4B (La ribonucleoprotein domain family member 4B) (La ribonucleoprotein domain family member 5) (La-related protein 5)	LARP4B KIAA0217 LARP5	738	6	6	4	5
		O95817	BAG family molecular chaperone regulator 3 (BAG-3) (Bcl-2-associated athanogene 3) (Bcl-2-binding protein Bis) (Docking protein CAIR-1)	BAG3 BIS	575	3	6	2	4		Q8NF37	Lysophosphatidylcholine acyltransferase 1 (LPC acyltransferase 1) (LPCAT-1) (LysoPC acyltransferase 1) (EC 2.3.1.23) (1-acylglycerol-3-phosphate O-acyltransferase) (EC 2.3.1.51) (1-acylglycerophosphocholine O-acyltransferase) (1-alkenylglycerophosphocholine O-acyltransferase) (EC 2.3.1.25) (1-alkylglycerophosphocholine O-acetyltransferase) (EC 2.3.1.67) (Acetyl-CoA:lyso-platelet-activating factor…	LPCAT1 AYTL2 PFAAP3	534	2	2	2	3
		P16152	Carbonyl reductase [NADPH] 1 (EC 1.1.1.184) (15-hydroxyprostaglandin dehydrogenase [NADP(+)]) (EC 1.1.1.196) (EC 1.1.1.197) (20-beta-hydroxysteroid dehydrogenase) (NADPH-dependent carbonyl reductase 1) (Prostaglandin 9-ketoreductase) (PG-9-KR) (Prostaglandin-E(2) 9-reductase) (EC 1.1.1.189) (Short chain dehydrogenase/reductase family 21C member 1)	CBR1 CBR CRN SDR21C1	277	4	4	1	2		O60476	Mannosyl-oligosaccharide 1,2-alpha-mannosidase IB (EC 3.2.1.113) (Mannosidase alpha class 1A member 2) (Processing alpha-1,2-mannosidase IB) (Alpha-1,2-mannosidase IB)	MAN1A2 MAN1B	641	2	2	3	3
		Q9Y6A4	Cilia- and flagella-associated protein 20 (Basal body up-regulated protein 22) (Transcription factor IIB)	CFAP20 BUG22 C16orf80 GTL3	193	3	3	3	4		P27816	Microtubule-associated protein 4 (MAP-4)	MAP4	1152	8	8	8	9
		P30085	UMP-CMP kinase (EC 2.7.4.14) (Deoxycytidylate kinase) (CK) (dCMP kinase) (Nucleoside-diphosphate kinase) (EC 2.7.4.6) (Uridine monophosphate/cytidine monophosphate kinase) (UMP/CMP kinase) (UMP/CMPK)	CMPK1 CMK CMPK UCK UMK UMPK	196	2	2	3	3		Q9ULC4	Malignant T-cell-amplified sequence 1 (MCT-1) (Multiple copies T-cell malignancies)	MCTS1 MCT1	181	3	3	3	3
		Q9BR76	Coronin-1B (Coronin-2)	CORO1B	489	6	10	4	6		Q8N4C8	Misshapen-like kinase 1 (EC 2.7.11.1) (GCK family kinase MiNK) (MAPK/ERK kinase kinase kinase 6) (MEK kinase kinase 6) (MEKKK 6) (Misshapen/NIK-related kinase) (Mitogen-activated protein kinase kinase kinase kinase 6)	MINK1 B55 MAP4K6 MINK YSK2 ZC3	1332	5	8	3	5
		Q99829	Copine-1 (Chromobindin 17) (Copine I)	CPNE1 CPN1	537	2	2	4	6		Q9NVV4	Poly(A) RNA polymerase, mitochondrial (PAP) (EC 2.7.7.19) (PAP-associated domain-containing protein 1) (Polynucleotide adenylyltransferase) (Terminal uridylyltransferase 1) (TUTase 1) (mtPAP)	MTPAP PAPD1	582	2	2	2	3
		O75629	Protein CREG1 (Cellular repressor of E1A-stimulated genes 1)	CREG1 CREG UNQ727/PRO1409	220	1	3	1	2		Q96S97	Myeloid-associated differentiation marker (Protein SB135)	MYADM UNQ553/PRO1110	322	3	4	4	5
		Q9HCG8	Pre-mRNA-splicing factor CWC22 homolog (Nucampholin homolog) (fSAPb)	CWC22 KIAA1604 NCM	908	3	4	1	2		Q13765	Nascent polypeptide-associated complex subunit alpha (NAC-alpha) (Alpha-NAC) (allergen Hom s 2)	NACA HSD48	215	6	9	5	8
		Q6PI48	Aspartate--tRNA ligase, mitochondrial (EC 6.1.1.12) (Aspartyl-tRNA synthetase) (AspRS)	DARS2	645	6	6	2	2		P35240	Merlin (Moesin-ezrin-radixin-like protein) (Neurofibromin-2) (Schwannomerlin) (Schwannomin)	NF2 SCH	595	4	4	4	4
		Q96EP5	DAZ-associated protein 1 (Deleted in azoospermia-associated protein 1)	DAZAP1	407	3	3	1	2		Q9BSC4	Nucleolar protein 10	NOL10	688	3	3	2	2
		P35659	Protein DEK	DEK	375	2	2	3	3		Q7Z417	Nuclear fragile X mental retardation-interacting protein 2 (82 kDa FMRP-interacting protein) (82-FIP) (Cell proliferation-inducing gene 1 protein) (FMRP-interacting protein 2)	NUFIP2 KIAA1321 PIG1	695	4	7	3	3
		Q9NXW2	DnaJ homolog subfamily B member 12	DNAJB12	375	6	12	4	5		P35658	Nuclear pore complex protein Nup214 (214 kDa nucleoporin) (Nucleoporin Nup214) (Protein CAN)	NUP214 CAIN CAN KIAA0023	2090	5	6	4	4
		Q9NVH1	DnaJ homolog subfamily C member 11	DNAJC11	559	2	3	4	5		Q9UBU9	Nuclear RNA export factor 1 (Tip-associated protein) (Tip-associating protein) (mRNA export factor TAP)	NXF1 TAP	619	9	10	4	4
		Q9BY44	Eukaryotic translation initiation factor 2A (eIF-2A) (65 kDa eukaryotic translation initiation factor 2A) [Cleaved into: Eukaryotic translation initiation factor 2A, N-terminally processed]	EIF2A CDA02 MSTP004 MSTP089	585	8	11	3	3		Q9UQ80	Proliferation-associated protein 2G4 (Cell cycle protein p38-2G4 homolog) (hG4-1) (ErbB3-binding protein 1)	PA2G4 EBP1	394	3	6	4	7
		Q9HC35	Echinoderm microtubule-associated protein-like 4 (EMAP-4) (Restrictedly overexpressed proliferation-associated protein) (Ropp 120)	EML4 C2orf2 EMAPL4	981	8	11	5	7		Q99497	Parkinson disease protein 7 (Maillard deglycase) (Oncogene DJ1) (Parkinsonism-associated deglycase) (Protein DJ-1) (DJ-1) (Protein/nucleic acid deglycase DJ-1) (EC 3.1.2.-) (EC 3.5.1.-) (EC 3.5.1.124)	PARK7	189	6	6	5	5
		Q8N8S7	Protein enabled homolog	ENAH MENA	591	3	3	2	4		Q9NR12	PDZ and LIM domain protein 7 (LIM mineralization protein) (LMP) (Protein enigma)	PDLIM7 ENIGMA	457	4	6	6	8
		Q06265	Exosome complex component RRP45 (Autoantigen PM/Scl 1) (Exosome component 9) (P75 polymyositis-scleroderma overlap syndrome-associated autoantigen) (Polymyositis/scleroderma autoantigen 1) (Polymyositis/scleroderma autoantigen 75 kDa) (PM/Scl-75)	EXOSC9 PMSCL1	439	2	2	2	2		P18669	Phosphoglycerate mutase 1 (EC 5.4.2.11) (EC 5.4.2.4) (BPG-dependent PGAM 1) (Phosphoglycerate mutase isozyme B) (PGAM-B)	PGAM1 PGAMA CDABP0006	254	9	10	7	10
		P51116	Fragile X mental retardation syndrome-related protein 2	FXR2 FMR1L2	673	2	2	2	2		O43660	Pleiotropic regulator 1	PLRG1	514	2	2	2	2
		P06744	Glucose-6-phosphate isomerase (GPI) (EC 5.3.1.9) (Autocrine motility factor) (AMF) (Neuroleukin) (NLK) (Phosphoglucose isomerase) (PGI) (Phosphohexose isomerase) (PHI) (Sperm antigen 36) (SA-36)	GPI	558	11	14	3	3		O43172	U4/U6 small nuclear ribonucleoprotein Prp4 (PRP4 homolog) (hPrp4) (U4/U6 snRNP 60 kDa protein) (WD splicing factor Prp4)	PRPF4 PRP4	522	7	7	4	5
		Q13151	Heterogeneous nuclear ribonucleoprotein A0 (hnRNP A0)	HNRNPA0 HNRPA0	305	8	23	6	17		Q15286	Ras-related protein Rab-35 (GTP-binding protein RAY) (Ras-related protein Rab-1C)	RAB35 RAB1C RAY	201	2	2	1	2
		Q9Y6M1	Insulin-like growth factor 2 mRNA-binding protein 2 (IGF2 mRNA-binding protein 2) (IMP-2) (Hepatocellular carcinoma autoantigen p62) (IGF-II mRNA-binding protein 2) (VICKZ family member 2)	IGF2BP2 IMP2 VICKZ2	599	5	5	3	3		P63000	Ras-related C3 botulinum toxin substrate 1 (EC 3.6.5.2) (Cell migration-inducing gene 5 protein) (Ras-like protein TC25) (p21-Rac1)	RAC1 TC25 MIG5	192	2	2	2	2
		P32004	Neural cell adhesion molecule L1 (N-CAM-L1) (NCAM-L1) (CD antigen CD171)	L1CAM CAML1 MIC5	1257	10	15	5	7		Q96PK6	RNA-binding protein 14 (Paraspeckle protein 2) (PSP2) (RNA-binding motif protein 14) (RRM-containing coactivator activator/modulator) (Synaptotagmin-interacting protein) (SYT-interacting protein)	RBM14 SIP	669	7	14	5	9
		Q8NF37	Lysophosphatidylcholine acyltransferase 1 (LPC acyltransferase 1) (LPCAT-1) (LysoPC acyltransferase 1) (EC 2.3.1.23) (1-acylglycerol-3-phosphate O-acyltransferase) (EC 2.3.1.51) (1-acylglycerophosphocholine O-acyltransferase) (1-alkenylglycerophosphocholine O-acyltransferase) (EC 2.3.1.25) (1-alkylglycerophosphocholine O-acetyltransferase) (EC 2.3.1.67) (Acetyl-CoA:lyso-platelet-activating factor…	LPCAT1 AYTL2 PFAAP3	534	2	3	2	2		Q96T37	RNA-binding protein 15 (One-twenty two protein 1) (RNA-binding motif protein 15)	RBM15 OTT OTT1	977	3	3	3	3
		P27816	Microtubule-associated protein 4 (MAP-4)	MAP4	1152	3	3	2	3		A0AV96	RNA-binding protein 47 (RNA-binding motif protein 47)	RBM47	593	6	6	4	4
		Q96S97	Myeloid-associated differentiation marker (Protein SB135)	MYADM UNQ553/PRO1110	322	5	10	3	5		P27694	Replication protein A 70 kDa DNA-binding subunit (RP-A p70) (Replication factor A protein 1) (RF-A protein 1) (Single-stranded DNA-binding protein) [Cleaved into: Replication protein A 70 kDa DNA-binding subunit, N-terminally processed]	RPA1 REPA1 RPA70	616	3	3	5	6
		Q13765	Nascent polypeptide-associated complex subunit alpha (NAC-alpha) (Alpha-NAC) (allergen Hom s 2)	NACA HSD48	215	7	10	7	10		Q02543	60S ribosomal protein L18a (Large ribosomal subunit protein eL20)	RPL18A	176	6	8	3	3
		Q9BSC4	Nucleolar protein 10	NOL10	688	5	6	3	3		P46776	60S ribosomal protein L27a (Large ribosomal subunit protein uL15)	RPL27A	148	5	12	4	6
		Q7Z417	Nuclear fragile X mental retardation-interacting protein 2 (82 kDa FMRP-interacting protein) (82-FIP) (Cell proliferation-inducing gene 1 protein) (FMRP-interacting protein 2)	NUFIP2 KIAA1321 PIG1	695	4	6	5	5		P46779	60S ribosomal protein L28 (Large ribosomal subunit protein eL28)	RPL28	137	2	19	1	7
		Q99497	Parkinson disease protein 7 (Maillard deglycase) (Oncogene DJ1) (Parkinsonism-associated deglycase) (Protein DJ-1) (DJ-1) (Protein/nucleic acid deglycase DJ-1) (EC 3.1.2.-) (EC 3.5.1.-) (EC 3.5.1.124)	PARK7	189	3	3	2	2		Q9Y3U8	60S ribosomal protein L36 (Large ribosomal subunit protein eL36)	RPL36	105	5	6	5	6
		Q9NR12	PDZ and LIM domain protein 7 (LIM mineralization protein) (LMP) (Protein enigma)	PDLIM7 ENIGMA	457	6	12	2	3		P62280	40S ribosomal protein S11 (Small ribosomal subunit protein uS17)	RPS11	158	4	46	2	8
		P18669	Phosphoglycerate mutase 1 (EC 5.4.2.11) (EC 5.4.2.4) (BPG-dependent PGAM 1) (Phosphoglycerate mutase isozyme B) (PGAM-B)	PGAM1 PGAMA CDABP0006	254	4	6	2	4		Q9HCN8	Stromal cell-derived factor 2-like protein 1 (SDF2-like protein 1) (PWP1-interacting protein 8)	SDF2L1 UNQ1941/PRO4424	221	3	3	2	2
		Q15286	Ras-related protein Rab-35 (GTP-binding protein RAY) (Ras-related protein Rab-1C)	RAB35 RAB1C RAY	201	2	2	2	2		Q8TAD4	Zinc transporter 5 (ZnT-5) (Solute carrier family 30 member 5) (ZnT-like transporter 1) (hZTL1)	SLC30A5 ZNT5 ZNTL1 ZTL1 UNQ863/PRO1879	765	4	4	4	5
		P63000	Ras-related C3 botulinum toxin substrate 1 (EC 3.6.5.2) (Cell migration-inducing gene 5 protein) (Ras-like protein TC25) (p21-Rac1)	RAC1 TC25 MIG5	192	2	2	3	3		Q9H2G2	STE20-like serine/threonine-protein kinase (STE20-like kinase) (hSLK) (EC 2.7.11.1) (CTCL tumor antigen se20-9) (STE20-related serine/threonine-protein kinase) (STE20-related kinase) (Serine/threonine-protein kinase 2)	SLK KIAA0204 STK2	1235	2	2	2	2
		Q96PK6	RNA-binding protein 14 (Paraspeckle protein 2) (PSP2) (RNA-binding motif protein 14) (RRM-containing coactivator activator/modulator) (Synaptotagmin-interacting protein) (SYT-interacting protein)	RBM14 SIP	669	5	7	5	5		Q8IYB3	Serine/arginine repetitive matrix protein 1 (SR-related nuclear matrix protein of 160 kDa) (SRm160) (Ser/Arg-related nuclear matrix protein)	SRRM1 SRM160	904	3	4	2	3
		Q96T37	RNA-binding protein 15 (One-twenty two protein 1) (RNA-binding motif protein 15)	RBM15 OTT OTT1	977	8	8	6	6		Q01130	Serine/arginine-rich splicing factor 2 (Protein PR264) (Splicing component, 35 kDa) (Splicing factor SC35) (SC-35) (Splicing factor, arginine/serine-rich 2)	SRSF2 SFRS2	221	2	2	3	4
		P27694	Replication protein A 70 kDa DNA-binding subunit (RP-A p70) (Replication factor A protein 1) (RF-A protein 1) (Single-stranded DNA-binding protein) [Cleaved into: Replication protein A 70 kDa DNA-binding subunit, N-terminally processed]	RPA1 REPA1 RPA70	616	2	2	4	6		Q13242	Serine/arginine-rich splicing factor 9 (Pre-mRNA-splicing factor SRp30C) (Splicing factor, arginine/serine-rich 9)	SRSF9 SFRS9 SRP30C	221	2	2	2	2
		P46776	60S ribosomal protein L27a (Large ribosomal subunit protein uL15)	RPL27A	148	6	16	4	12		P53999	Activated RNA polymerase II transcriptional coactivator p15 (Positive cofactor 4) (PC4) (SUB1 homolog) (p14)	SUB1 PC4 RPO2TC1	127	5	6	4	5
		Q9Y3U8	60S ribosomal protein L36 (Large ribosomal subunit protein eL36)	RPL36	105	2	3	2	2		Q9HD45	Transmembrane 9 superfamily member 3 (EP70-P-iso) (SM-11044-binding protein)	TM9SF3 SMBP UNQ245/PRO282	589	3	3	1	3
		Q9HCN8	Stromal cell-derived factor 2-like protein 1 (SDF2-like protein 1) (PWP1-interacting protein 8)	SDF2L1 UNQ1941/PRO4424	221	5	5	5	7		Q8TED0	U3 small nucleolar RNA-associated protein 15 homolog	UTP15	518	6	7	4	4
		Q8IYB3	Serine/arginine repetitive matrix protein 1 (SR-related nuclear matrix protein of 160 kDa) (SRm160) (Ser/Arg-related nuclear matrix protein)	SRRM1 SRM160	904	2	3	3	4		Q8TAA9	Vang-like protein 1 (Loop-tail protein 2 homolog) (LPP2) (Strabismus 2) (Van Gogh-like protein 1)	VANGL1 STB2	524	3	3	2	2
		Q01130	Serine/arginine-rich splicing factor 2 (Protein PR264) (Splicing component, 35 kDa) (Splicing factor SC35) (SC-35) (Splicing factor, arginine/serine-rich 2)	SRSF2 SFRS2	221	4	8	4	6		P50552	Vasodilator-stimulated phosphoprotein (VASP)	VASP	380	5	5	3	5
		Q13242	Serine/arginine-rich splicing factor 9 (Pre-mRNA-splicing factor SRp30C) (Splicing factor, arginine/serine-rich 9)	SRSF9 SFRS9 SRP30C	221	2	2	2	2		O75083	WD repeat-containing protein 1 (Actin-interacting protein 1) (AIP1) (NORI-1)	WDR1	606	9	13	16	31
		P53999	Activated RNA polymerase II transcriptional coactivator p15 (Positive cofactor 4) (PC4) (SUB1 homolog) (p14)	SUB1 PC4 RPO2TC1	127	7	11	7	10		Q8NI36	WD repeat-containing protein 36 (T-cell activation WD repeat-containing protein) (TA-WDRP)	WDR36	951	5	7	5	5
		P50552	Vasodilator-stimulated phosphoprotein (VASP)	VASP	380	4	4	4	6		Q9NQH7	Xaa-Pro aminopeptidase 3 (X-Pro aminopeptidase 3) (EC 3.4.11.9) (Aminopeptidase P3) (APP3)	XPNPEP3	507	3	4	4	5
		O75083	WD repeat-containing protein 1 (Actin-interacting protein 1) (AIP1) (NORI-1)	WDR1	606	14	24	6	6		Q8IZH2	5'-3' exoribonuclease 1 (EC 3.1.13.-) (Strand-exchange protein 1 homolog)	XRN1 SEP1	1706	8	8	2	2
		Q8NI36	WD repeat-containing protein 36 (T-cell activation WD repeat-containing protein) (TA-WDRP)	WDR36	951	8	11	7	11		P49750	YLP motif-containing protein 1 (Nuclear protein ZAP3) (ZAP113)	YLPM1 C14orf170 ZAP3	2146	6	8	2	2
		Q9NQH7	Xaa-Pro aminopeptidase 3 (X-Pro aminopeptidase 3) (EC 3.4.11.9) (Aminopeptidase P3) (APP3)	XPNPEP3	507	2	3	1	3		O43670	BUB3-interacting and GLEBS motif-containing protein ZNF207 (BuGZ) (hBuGZ) (Zinc finger protein 207)	ZNF207 BUGZ	478	3	4	3	4
		O43670	BUB3-interacting and GLEBS motif-containing protein ZNF207 (BuGZ) (hBuGZ) (Zinc finger protein 207)	ZNF207 BUGZ	478	4	7	3	6		Q969S3	Zinc finger protein 622 (Zinc finger-like protein 9)	ZNF622 ZPR9	477	9	10	3	3
		B7Z8Y3	cDNA FLJ61696, highly similar to Double-stranded RNA-specific adenosine deaminase		970	1	3	1	2		B7Z8Y3	cDNA FLJ61696, highly similar to Double-stranded RNA-specific adenosine deaminase		970	1	2	1	2
		Q9H2P0	Activity-dependent neuroprotector homeobox protein (Activity-dependent neuroprotective protein)	ADNP ADNP1 KIAA0784	1102	3	5	3	3		Q9NRG9	Aladin (Adracalin)	AAAS ADRACALA GL003	546	5	7	7	9
		Q12774	Rho guanine nucleotide exchange factor 5 (Ephexin-3) (Guanine nucleotide regulatory protein TIM) (Oncogene TIM) (Transforming immortalized mammary oncogene) (p60 TIM)	ARHGEF5 TIM	1597	8	8	2	2		Q92887	Canalicular multispecific organic anion transporter 1 (ATP-binding cassette sub-family C member 2) (Canalicular multidrug resistance protein) (Multidrug resistance-associated protein 2) (EC 7.6.2.2)	ABCC2 CMOAT CMOAT1 CMRP MRP2	1545	3	3	4	4
		Q99700	Ataxin-2 (Spinocerebellar ataxia type 2 protein) (Trinucleotide repeat-containing gene 13 protein)	ATXN2 ATX2 SCA2 TNRC13	1313	5	7	5	7		Q8NE71	ATP-binding cassette sub-family F member 1 (ATP-binding cassette 50) (TNF-alpha-stimulated ABC protein)	ABCF1 ABC50	845	2	2	3	3
		Q9NSY1	BMP-2-inducible protein kinase (BIKe) (EC 2.7.11.1)	BMP2K BIKE HRIHFB2017	1161	6	8	5	7		Q9NUQ8	ATP-binding cassette sub-family F member 3	ABCF3	709	3	3	6	6
		Q15059	Bromodomain-containing protein 3 (RING3-like protein)	BRD3 KIAA0043 RING3L	726	2	2	2	2		Q12979	Active breakpoint cluster region-related protein	ABR	859	2	2	3	4
		Q8TDN6	Ribosome biogenesis protein BRX1 homolog (Brix domain-containing protein 2)	BRIX1 BRIX BXDC2	353	7	10	7	9		Q9H3P7	Golgi resident protein GCP60 (Acyl-CoA-binding domain-containing protein 3) (Golgi complex-associated protein 1) (GOCAP1) (Golgi phosphoprotein 1) (GOLPH1) (PBR- and PKA-associated protein 7) (Peripheral benzodiazepine receptor-associated protein PAP7) [Cleaved into: Golgi resident protein GCP60, N-terminally processed]	ACBD3 GCP60 GOCAP1 GOLPH1	528	2	3	2	2
		Q86X55	Histone-arginine methyltransferase CARM1 (EC 2.1.1.319) (Coactivator-associated arginine methyltransferase 1) (Protein arginine N-methyltransferase 4)	CARM1 PRMT4	608	6	7	5	5		O00154	Cytosolic acyl coenzyme A thioester hydrolase (EC 3.1.2.2) (Acyl-CoA thioesterase 7) (Brain acyl-CoA hydrolase) (BACH) (hBACH) (CTE-IIa) (CTE-II) (Long chain acyl-CoA thioester hydrolase)	ACOT7 BACH	380	3	3	4	4
		Q9UQ88	Cyclin-dependent kinase 11A (EC 2.7.11.22) (Cell division cycle 2-like protein kinase 2) (Cell division protein kinase 11A) (Galactosyltransferase-associated protein kinase p58/GTA) (PITSLRE serine/threonine-protein kinase CDC2L2)	CDK11A CDC2L2 CDC2L3 PITSLREB	783	9	9	5	5		O60503	Adenylate cyclase type 9 (EC 4.6.1.1) (ATP pyrophosphate-lyase 9) (Adenylate cyclase type IX) (ACIX) (Adenylyl cyclase 9) (AC9)	ADCY9 KIAA0520	1353	5	6	3	3
		Q8IWX8	Calcium homeostasis endoplasmic reticulum protein (ERPROT 213-21) (SR-related CTD-associated factor 6)	CHERP DAN26 SCAF6	916	9	9	4	6		Q9Y653	Adhesion G-protein coupled receptor G1 (G-protein coupled receptor 56) (Protein TM7XN1) [Cleaved into: ADGRG1 N-terminal fragment (ADGRG1 NT) (GPR56 N-terminal fragment) (GPR56 NT) (GPR56(N)) (GPR56 extracellular subunit) (GPR56 subunit alpha); ADGRG1 C-terminal fragment (ADGRG1 CT) (GPR56 C-terminal fragment) (GPR56 CT) (GPR56(C)) (GPR56 seven-transmembrane subunit) (GPR56 7TM) (GPR56 subunit be…	ADGRG1 GPR56 TM7LN4 TM7XN1 UNQ540/PRO1083	693	2	2	3	3
		Q96FN4	Copine-2 (Copine II)	CPNE2	548	2	2	4	4		P11766	Alcohol dehydrogenase class-3 (EC 1.1.1.1) (Alcohol dehydrogenase 5) (Alcohol dehydrogenase class chi chain) (Alcohol dehydrogenase class-III) (Glutathione-dependent formaldehyde dehydrogenase) (FALDH) (FDH) (GSH-FDH) (EC 1.1.1.-) (S-(hydroxymethyl)glutathione dehydrogenase) (EC 1.1.1.284)	ADH5 ADHX FDH	374	3	3	3	3
		P67870	Casein kinase II subunit beta (CK II beta) (Phosvitin) (Protein G5a)	CSNK2B CK2N G5A	215	2	2	3	3		Q9BRR6	ADP-dependent glucokinase (ADP-GK) (ADPGK) (EC 2.7.1.147) (RbBP-35)	ADPGK PSEC0260	497	4	5	5	6
		Q9Y2E4	Disco-interacting protein 2 homolog C (DIP2 homolog C)	DIP2C KIAA0934	1556	4	4	2	2		P35573	Glycogen debranching enzyme (Glycogen debrancher) [Includes: 4-alpha-glucanotransferase (EC 2.4.1.25) (Oligo-1,4-1,4-glucantransferase); Amylo-alpha-1,6-glucosidase (Amylo-1,6-glucosidase) (EC 3.2.1.33) (Dextrin 6-alpha-D-glucosidase)]	AGL GDE	1532	7	7	10	10
		Q96HU8	GTP-binding protein Di-Ras2 (Distinct subgroup of the Ras family member 2)	DIRAS2	199	1	4	1	2		O00468	Agrin [Cleaved into: Agrin N-terminal 110 kDa subunit; Agrin C-terminal 110 kDa subunit; Agrin C-terminal 90 kDa fragment (C90); Agrin C-terminal 22 kDa fragment (C22)]	AGRN AGRIN	2068	4	4	4	4
		Q9NRR4	Ribonuclease 3 (EC 3.1.26.3) (Protein Drosha) (Ribonuclease III) (RNase III) (p241)	DROSHA RN3 RNASE3L RNASEN	1374	2	2	2	2		O43865	S-adenosylhomocysteine hydrolase-like protein 1 (DC-expressed AHCY-like molecule) (IP(3)Rs binding protein released with IP(3)) (IRBIT) (Putative adenosylhomocysteinase 2) (S-adenosyl-L-homocysteine hydrolase 2) (AdoHcyase 2)	AHCYL1 DCAL IRBIT XPVKONA	530	3	4	3	3
		Q14241	Elongin-A (EloA) (Elongin 110 kDa subunit) (RNA polymerase II transcription factor SIII subunit A1) (SIII p110) (Transcription elongation factor B polypeptide 3)	ELOA TCEB3 MSTP059	798	7	7	7	8		P00568	Adenylate kinase isoenzyme 1 (AK 1) (EC 2.7.4.3) (EC 2.7.4.6) (ATP-AMP transphosphorylase 1) (ATP:AMP phosphotransferase) (Adenylate monophosphate kinase) (Myokinase)	AK1	194	2	3	2	2
		Q16394	Exostosin-1 (EC 2.4.1.224) (EC 2.4.1.225) (Glucuronosyl-N-acetylglucosaminyl-proteoglycan/N-acetylglucosaminyl-proteoglycan 4-alpha-N-acetylglucosaminyltransferase) (Multiple exostoses protein 1) (Putative tumor suppressor protein EXT1)	EXT1	746	3	3	4	4		Q9Y2D5	A-kinase anchor protein 2 (AKAP-2) (AKAP-KL) (Protein kinase A-anchoring protein 2) (PRKA2)	AKAP2 KIAA0920 PRKA2	859	3	3	3	4
		Q93063	Exostosin-2 (EC 2.4.1.224) (EC 2.4.1.225) (Glucuronosyl-N-acetylglucosaminyl-proteoglycan/N-acetylglucosaminyl-proteoglycan 4-alpha-N-acetylglucosaminyltransferase) (Multiple exostoses protein 2) (Putative tumor suppressor protein EXT2)	EXT2	718	3	3	4	4		P15121	Aldo-keto reductase family 1 member B1 (EC 1.1.1.300) (EC 1.1.1.372) (EC 1.1.1.54) (Aldehyde reductase) (Aldose reductase) (AR) (EC 1.1.1.21)	AKR1B1 ALDR1 ALR2	316	11	16	11	15
		Q9NX05	Constitutive coactivator of PPAR-gamma-like protein 2 (Protein FAM120C) (Tumor antigen BJ-HCC-21)	FAM120C CXorf17	1096	2	2	5	5		Q04828	Aldo-keto reductase family 1 member C1 (EC 1.1.1.-) (20-alpha-hydroxysteroid dehydrogenase) (20-alpha-HSD) (EC 1.1.1.149) (Chlordecone reductase homolog HAKRC) (Dihydrodiol dehydrogenase 1/2) (DD1/DD2) (High-affinity hepatic bile acid-binding protein) (HBAB) (Indanol dehydrogenase) (EC 1.1.1.112) (Trans-1,2-dihydrobenzene-1,2-diol dehydrogenase) (EC 1.3.1.20)	AKR1C1 DDH DDH1	323	1	3	1	5
		Q14331	Protein FRG1 (FSHD region gene 1 protein)	FRG1	258	2	2	2	2		P17516	Aldo-keto reductase family 1 member C4 (EC 1.1.1.-) (3-alpha-HSD1) (3-alpha-hydroxysteroid dehydrogenase type I) (EC 1.1.1.357) (Chlordecone reductase) (CDR) (EC 1.1.1.225) (Dihydrodiol dehydrogenase 4) (DD-4) (DD4) (HAKRA)	AKR1C4 CHDR	323	2	4	2	5
		Q99988	Growth/differentiation factor 15 (GDF-15) (Macrophage inhibitory cytokine 1) (MIC-1) (NSAID-activated gene 1 protein) (NAG-1) (NSAID-regulated gene 1 protein) (NRG-1) (Placental TGF-beta) (Placental bone morphogenetic protein) (Prostate differentiation factor)	GDF15 MIC1 PDF PLAB PTGFB	308	3	4	2	2		Q01484	Ankyrin-2 (ANK-2) (Ankyrin-B) (Brain ankyrin) (Non-erythroid ankyrin)	ANK2 ANKB	3957	2	2	2	2
		Q9NZM5	Ribosome biogenesis protein NOP53 (Glioma tumor suppressor candidate region gene 2 protein) (Protein interacting with carboxyl terminus 1) (PICT-1) (p60)	NOP53 GLT GLTSCR2 PICT1	478	2	2	2	2		Q9P2R3	Rabankyrin-5 (Rank-5) (Ankyrin repeat and FYVE domain-containing protein 1) (Ankyrin repeats hooked to a zinc finger motif)	ANKFY1 ANKHZN KIAA1255	1169	2	2	4	4
		P01857	Immunoglobulin heavy constant gamma 1 (Ig gamma-1 chain C region) (Ig gamma-1 chain C region EU) (Ig gamma-1 chain C region KOL) (Ig gamma-1 chain C region NIE)	IGHG1	330	2	2	1	2		Q86XL3	Ankyrin repeat and LEM domain-containing protein 2 (LEM domain-containing protein 4)	ANKLE2 KIAA0692 LEM4	938	2	2	2	2
		Q9H910	Jupiter microtubule associated homolog 2 (Hematological and neurological expressed 1-like protein) (HN1-like protein)	JPT2 C16orf34 HN1L L11	190	3	3	2	2		Q9NQW6	Anillin	ANLN	1124	3	3	2	2
		Q9Y6N6	Laminin subunit gamma-3 (Laminin-12 subunit gamma) (Laminin-14 subunit gamma) (Laminin-15 subunit gamma)	LAMC3	1575	1	18	2	19		P09525	Annexin A4 (35-beta calcimedin) (Annexin IV) (Annexin-4) (Carbohydrate-binding protein p33/p41) (Chromobindin-4) (Endonexin I) (Lipocortin IV) (P32.5) (PP4-X) (Placental anticoagulant protein II) (PAP-II) (Protein II)	ANXA4 ANX4	319	5	6	5	5
		P61626	Lysozyme C (EC 3.2.1.17) (1,4-beta-N-acetylmuramidase C)	LYZ LZM	148	1	2	1	2		P08758	Annexin A5 (Anchorin CII) (Annexin V) (Annexin-5) (Calphobindin I) (CBP-I) (Endonexin II) (Lipocortin V) (Placental anticoagulant protein 4) (PP4) (Placental anticoagulant protein I) (PAP-I) (Thromboplastin inhibitor) (Vascular anticoagulant-alpha) (VAC-alpha)	ANXA5 ANX5 ENX2 PP4	320	13	17	15	16
		Q7L2J0	7SK snRNA methylphosphate capping enzyme (MePCE) (EC 2.1.1.-) (Bicoid-interacting protein 3 homolog) (Bin3 homolog)	MEPCE BCDIN3	689	10	13	11	14		P27695	DNA-(apurinic or apyrimidinic site) endonuclease (EC 3.1.-.-) (APEX nuclease) (APEN) (Apurinic-apyrimidinic endonuclease 1) (AP endonuclease 1) (APE-1) (REF-1) (Redox factor-1) [Cleaved into: DNA-(apurinic or apyrimidinic site) endonuclease, mitochondrial]	APEX1 APE APE1 APEX APX HAP1 REF1	318	1	2	2	2
		Q99549	M-phase phosphoprotein 8 (Two hybrid-associated protein 3 with RanBPM) (Twa3)	MPHOSPH8 MPP8	860	1	2	4	5		Q9BZZ5	Apoptosis inhibitor 5 (API-5) (Antiapoptosis clone 11 protein) (AAC-11) (Cell migration-inducing gene 8 protein) (Fibroblast growth factor 2-interacting factor) (FIF) (Protein XAGL)	API5 MIG8	524	6	6	9	9
		P03886	NADH-ubiquinone oxidoreductase chain 1 (EC 7.1.1.2) (NADH dehydrogenase subunit 1)	MT-ND1 MTND1 NADH1 ND1	318	3	3	2	2		Q9HDC9	Adipocyte plasma membrane-associated protein (Protein BSCv)	APMAP C20orf3 UNQ1869/PRO4305	416	4	5	4	7
		Q9HCD5	Nuclear receptor coactivator 5 (NCoA-5) (Coactivator independent of AF-2) (CIA)	NCOA5 KIAA1637	579	5	5	5	7		P04114	Apolipoprotein B-100 (Apo B-100) [Cleaved into: Apolipoprotein B-48 (Apo B-48)]	APOB	4563	2	2	2	2
		P08651	Nuclear factor 1 C-type (NF1-C) (Nuclear factor 1/C) (CCAAT-box-binding transcription factor) (CTF) (Nuclear factor I/C) (NF-I/C) (NFI-C) (TGGCA-binding protein)	NFIC NFI	508	2	3	1	2		P07741	Adenine phosphoribosyltransferase (APRT) (EC 2.4.2.7)	APRT	180	2	3	2	2
		O95478	Ribosome biogenesis protein NSA2 homolog (Hairy cell leukemia protein 1) (TGF-beta-inducible nuclear protein 1)	NSA2 TINP1 HUSSY-29	260	5	5	6	6		Q9Y6D6	Brefeldin A-inhibited guanine nucleotide-exchange protein 1 (Brefeldin A-inhibited GEP 1) (ADP-ribosylation factor guanine nucleotide-exchange factor 1) (p200 ARF guanine nucleotide exchange factor) (p200 ARF-GEP1)	ARFGEF1 ARFGEP1 BIG1	1849	5	5	4	4
		Q8NDF8	Terminal nucleotidyltransferase 4B (Non-canonical poly(A) RNA polymerase PAPD5) (EC 2.7.7.19) (PAP-associated domain-containing protein 5) (Terminal guanylyltransferase) (EC 2.7.7.-) (Terminal uridylyltransferase 3) (TUTase 3) (Topoisomerase-related function protein 4-2) (TRF4-2)	TENT4B GLD4 PAPD5 TRF4-2 TUT3	572	4	4	4	4		Q9NRY4	Rho GTPase-activating protein 35 (Glucocorticoid receptor DNA-binding factor 1) (Glucocorticoid receptor repression factor 1) (GRF-1) (Rho GAP p190A) (p190-A)	ARHGAP35 GRF1 GRLF1 KIAA1722 P190A p190ARHOGAP	1499	7	7	8	8
		Q9NQ55	Suppressor of SWI4 1 homolog (Ssf-1) (Brix domain-containing protein 3) (Peter Pan homolog)	PPAN BXDC3 SSF1	473	2	2	2	2		O15013	Rho guanine nucleotide exchange factor 10	ARHGEF10 KIAA0294	1369	11	13	11	11
		P30405	Peptidyl-prolyl cis-trans isomerase F, mitochondrial (PPIase F) (EC 5.2.1.8) (Cyclophilin D) (CyP-D) (CypD) (Cyclophilin F) (Mitochondrial cyclophilin) (CyP-M) (Rotamase F)	PPIF CYP3	207	2	4	2	3		Q92974	Rho guanine nucleotide exchange factor 2 (Guanine nucleotide exchange factor H1) (GEF-H1) (Microtubule-regulated Rho-GEF) (Proliferating cell nucleolar antigen p40)	ARHGEF2 KIAA0651 LFP40	986	2	2	3	3
		Q8WUA2	Peptidyl-prolyl cis-trans isomerase-like 4 (PPIase) (EC 5.2.1.8) (Cyclophilin-like protein PPIL4) (Rotamase PPIL4)	PPIL4	492	3	3	3	3		O75915	PRA1 family protein 3 (ADP-ribosylation factor-like protein 6-interacting protein 5) (ARL-6-interacting protein 5) (Aip-5) (Cytoskeleton-related vitamin A-responsive protein) (Dermal papilla-derived protein 11) (GTRAP3-18) (Glutamate transporter EAAC1-interacting protein) (JM5) (Prenylated Rab acceptor protein 2) (Protein JWa) (Putative MAPK-activating protein PM27)	ARL6IP5 DERP11 JWA PRA2 PRAF3 HSPC127	188	3	4	4	5
		Q96QC0	Serine/threonine-protein phosphatase 1 regulatory subunit 10 (MHC class I region proline-rich protein CAT53) (PP1-binding protein of 114 kDa) (Phosphatase 1 nuclear targeting subunit) (Protein FB19) (p99)	PPP1R10 CAT53 FB19 PNUTS	940	4	4	6	6		O15511	Actin-related protein 2/3 complex subunit 5 (Arp2/3 complex 16 kDa subunit) (p16-ARC)	ARPC5 ARC16	151	3	4	2	2
		O43395	U4/U6 small nuclear ribonucleoprotein Prp3 (Pre-mRNA-splicing factor 3) (hPrp3) (U4/U6 snRNP 90 kDa protein)	PRPF3 HPRP3 PRP3	683	8	9	5	5		Q9H7F0	Probable cation-transporting ATPase 13A3 (EC 7.2.2.-) (ATPase family homolog up-regulated in senescence cells 1)	ATP13A3 AFURS1	1226	5	5	6	6
		P23468	Receptor-type tyrosine-protein phosphatase delta (Protein-tyrosine phosphatase delta) (R-PTP-delta) (EC 3.1.3.48)	PTPRD	1912	3	3	4	5		P21281	V-type proton ATPase subunit B, brain isoform (V-ATPase subunit B 2) (Endomembrane proton pump 58 kDa subunit) (HO57) (Vacuolar proton pump subunit B 2)	ATP6V1B2 ATP6B2 VPP3	511	7	8	5	5
		Q8IXT5	RNA-binding protein 12B (RNA-binding motif protein 12B)	RBM12B	1001	4	4	4	4		Q8WWM7	Ataxin-2-like protein (Ataxin-2 domain protein) (Ataxin-2-related protein)	ATXN2L A2D A2LG A2LP A2RP	1075	3	3	4	4
		Q8NDT2	Putative RNA-binding protein 15B (One-twenty two protein 3) (HsOTT3) (HuOTT3) (RNA-binding motif protein 15B)	RBM15B OTT3	890	4	4	6	6		Q6Y288	Beta-1,3-glucosyltransferase (Beta3Glc-T) (EC 2.4.1.-) (Beta 3-glucosyltransferase) (Beta-3-glycosyltransferase-like)	B3GLCT B3GALTL B3GTL	498	5	6	4	4
		Q9P2N5	RNA-binding protein 27 (RNA-binding motif protein 27)	RBM27 KIAA1311	1060	4	4	4	5		Q9NR09	Baculoviral IAP repeat-containing protein 6 (EC 2.3.2.27) (BIR repeat-containing ubiquitin-conjugating enzyme) (BRUCE) (RING-type E3 ubiquitin transferase BIRC6) (Ubiquitin-conjugating BIR domain enzyme apollon) (APOLLON)	BIRC6 KIAA1289	4857	4	4	5	5
		P98179	RNA-binding protein 3 (RNA-binding motif protein 3) (RNPL)	RBM3 RNPL	157	3	5	3	3		P01024	Complement C3 (C3 and PZP-like alpha-2-macroglobulin domain-containing protein 1) [Cleaved into: Complement C3 beta chain; C3-beta-c (C3bc); Complement C3 alpha chain; C3a anaphylatoxin; Acylation stimulating protein (ASP) (C3adesArg); Complement C3b alpha' chain; Complement C3c alpha' chain fragment 1; Complement C3dg fragment; Complement C3g fragment; Complement C3d fragment; Complement C3f fra…	C3 CPAMD1	1663	10	11	9	10
		Q9H7B2	Ribosome production factor 2 homolog (Brix domain-containing protein 1) (Ribosome biogenesis protein RPF2 homolog)	RPF2 BXDC1	306	5	6	4	6		A0A024R755	Calumenin	CALU hCG_41656	315	2	2	2	2
		P18077	60S ribosomal protein L35a (Cell growth-inhibiting gene 33 protein) (Large ribosomal subunit protein eL33)	RPL35A GIG33	110	4	6	6	11		Q13554	Calcium/calmodulin-dependent protein kinase type II subunit beta (CaM kinase II subunit beta) (CaMK-II subunit beta) (EC 2.7.11.17)	CAMK2B CAM2 CAMK2 CAMKB	666	1	2	1	2
		P46777	60S ribosomal protein L5 (Large ribosomal subunit protein uL18)	RPL5 MSTP030	297	6	10	4	7		D3DPU2	Adenylyl cyclase-associated protein	CAP1 hCG_2033246	475	2	5	2	3
		P62266	40S ribosomal protein S23 (Small ribosomal subunit protein uS12)	RPS23	143	2	4	2	3		P40123	Adenylyl cyclase-associated protein 2 (CAP 2)	CAP2	477	6	8	5	5
		Q5JNZ5	Putative 40S ribosomal protein S26-like 1	RPS26P11 RPS26L1	115	1	4	1	4		Q5VZK9	F-actin-uncapping protein LRRC16A (CARMIL homolog) (Capping protein regulator and myosin 1 linker protein 1) (Capping protein, Arp2/3 and myosin-I linker homolog 1) (Capping protein, Arp2/3 and myosin-I linker protein 1) (Leucine-rich repeat-containing protein 16A)	CARMIL1 CARMIL LRRC16 LRRC16A	1371	2	3	2	3
		O95104	SR-related and CTD-associated factor 4 (CTD-binding SR-like protein RA4) (Splicing factor, arginine/serine-rich 15)	SCAF4 KIAA1172 SFRS15	1147	3	4	2	2		Q9HA77	Probable cysteine--tRNA ligase, mitochondrial (EC 6.1.1.16) (Cysteinyl-tRNA synthetase) (CysRS)	CARS2 OK/SW-cl.10	564	1	2	3	3
		Q99470	Stromal cell-derived factor 2 (SDF-2)	SDF2	211	3	3	3	3		Q92526	T-complex protein 1 subunit zeta-2 (TCP-1-zeta-2) (CCT-zeta-2) (CCT-zeta-like) (TCP-1-zeta-like) (Testis-specific Tcp20) (Testis-specific protein TSA303)	CCT6B	530	3	3	3	3
		Q8TBC3	SH3KBP1-binding protein 1 (SETA-binding protein 1)	SHKBP1 SB1 PP203	707	2	2	2	2		O75794	Cell division cycle protein 123 homolog (Protein D123) (HT-1080) (PZ32)	CDC123 C10orf7 D123	336	2	2	2	2
		Q9NWH9	SAFB-like transcription modulator (Modulator of estrogen-induced transcription)	SLTM MET	1034	4	5	6	10		Q9Y5S2	Serine/threonine-protein kinase MRCK beta (EC 2.7.11.1) (CDC42-binding protein kinase beta) (CDC42BP-beta) (DMPK-like beta) (Myotonic dystrophy kinase-related CDC42-binding kinase beta) (MRCK beta) (Myotonic dystrophy protein kinase-like beta)	CDC42BPB KIAA1124	1711	4	4	2	2
		O95391	Pre-mRNA-splicing factor SLU7 (hSlu7)	SLU7	586	1	2	1	2		Q9UKY7	Protein CDV3 homolog	CDV3 H41	258	2	2	2	2
		Q92922	SWI/SNF complex subunit SMARCC1 (BRG1-associated factor 155) (BAF155) (SWI/SNF complex 155 kDa subunit) (SWI/SNF-related matrix-associated actin-dependent regulator of chromatin subfamily C member 1)	SMARCC1 BAF155	1105	4	7	3	4		Q8TDI0	Chromodomain-helicase-DNA-binding protein 5 (CHD-5) (EC 3.6.4.12) (ATP-dependent helicase CHD5)	CHD5 KIAA0444	1954	2	3	3	4
		Q8TAD8	Smad nuclear-interacting protein 1 (FHA domain-containing protein SNIP1)	SNIP1	396	3	5	2	2		Q9Y2B0	Protein canopy homolog 2 (MIR-interacting saposin-like protein) (Putative secreted protein Zsig9) (Transmembrane protein 4)	CNPY2 MSAP TMEM4 ZSIG9 UNQ1943/PRO4426	182	2	3	2	2
		Q969P6	DNA topoisomerase I, mitochondrial (TOP1mt) (EC 5.6.2.1)	TOP1MT	601	2	2	2	2		Q99715	Collagen alpha-1(XII) chain	COL12A1 COL12A1L	3063	9	10	5	6
		Q5T6F2	Ubiquitin-associated protein 2 (UBAP-2)	UBAP2 KIAA1491	1119	4	4	3	3		P08572	Collagen alpha-2(IV) chain [Cleaved into: Canstatin]	COL4A2	1712	13	24	8	12
		Q9C0J8	pre-mRNA 3' end processing protein WDR33 (WD repeat-containing protein 33) (WD repeat-containing protein of 146 kDa)	WDR33 WDC146	1336	3	3	6	8		P00450	Ceruloplasmin (EC 1.16.3.1) (Ferroxidase)	CP	1065	5	6	5	6
		Q8TAF3	WD repeat-containing protein 48 (USP1-associated factor 1) (WD repeat endosomal protein) (p80)	WDR48 KIAA1449 UAF1	677	5	5	2	2		P43155	Carnitine O-acetyltransferase (Carnitine acetylase) (EC 2.3.1.137) (EC 2.3.1.7) (Carnitine acetyltransferase) (CAT) (CrAT)	CRAT CAT1	626	2	2	5	5
		Q9UKV3	Apoptotic chromatin condensation inducer in the nucleus (Acinus)	ACIN1 ACINUS KIAA0670	1341	2	3	3	3		P52943	Cysteine-rich protein 2 (CRP-2) (Protein ESP1)	CRIP2 CRP2	208	2	4	2	3
		P61163	Alpha-centractin (Centractin) (ARP1) (Actin-RPV) (Centrosome-associated actin homolog)	ACTR1A CTRN1	376	2	2	2	2		P46109	Crk-like protein	CRKL	303	1	2	1	3
		Q6P4E1	Protein GOLM2 (Cancer susceptibility candidate gene 4 protein) (CASC4) (Golgi membrane protein 2)	GOLM2 CASC4 UNQ2573/PRO6308	436	1	2	2	3		P04080	Cystatin-B (CPI-B) (Liver thiol proteinase inhibitor) (Stefin-B)	CSTB CST6 STFB	98	3	3	2	2
		O60563	Cyclin-T1 (CycT1) (Cyclin-T)	CCNT1	726	1	2	1	2		P53634	Dipeptidyl peptidase 1 (EC 3.4.14.1) (Cathepsin C) (Cathepsin J) (Dipeptidyl peptidase I) (DPP-I) (DPPI) (Dipeptidyl transferase) [Cleaved into: Dipeptidyl peptidase 1 exclusion domain chain (Dipeptidyl peptidase I exclusion domain chain); Dipeptidyl peptidase 1 heavy chain (Dipeptidyl peptidase I heavy chain); Dipeptidyl peptidase 1 light chain (Dipeptidyl peptidase I light chain)]	CTSC CPPI	463	3	3	2	2
		Q15517	Corneodesmosin (S protein)	CDSN	529	1	2	1	3		Q9P2B4	CTTNBP2 N-terminal-like protein	CTTNBP2NL KIAA1433	639	1	2	1	2
		Q9UI42	Carboxypeptidase A4 (EC 3.4.17.-) (Carboxypeptidase A3)	CPA4 CPA3 UNQ694/PRO1339	421	2	2	1	3		Q9UHQ9	NADH-cytochrome b5 reductase 1 (b5R.1) (EC 1.6.2.2) (Humb5R2) (NAD(P)H:quinone oxidoreductase type 3 polypeptide A2)	CYB5R1 NQO3A2 UNQ3049/PRO9865	305	2	3	4	4
		Q06787	Synaptic functional regulator FMR1 (Fragile X mental retardation protein 1) (FMRP) (Protein FMR-1)	FMR1	632	7	10	3	3		Q9HBI6	Cytochrome P450 4F11 (CYPIVF11) (EC 1.14.14.1) (3-hydroxy fatty acids omega-hydroxylase CYP4F11) (Docosahexaenoic acid omega-hydroxylase) (EC 1.14.14.79) (Long-chain fatty acid omega-monooxygenase) (EC 1.14.14.80) (Phylloquinone omega-hydroxylase CYP4F11) (EC 1.14.14.78)	CYP4F11	524	4	4	4	4
		P48060	Glioma pathogenesis-related protein 1 (GliPR 1) (Protein RTVP-1)	GLIPR1 GLIPR RTVP1	266	2	2	2	2		P61803	Dolichyl-diphosphooligosaccharide--protein glycosyltransferase subunit DAD1 (Oligosaccharyl transferase subunit DAD1) (Defender against cell death 1) (DAD-1)	DAD1	113	1	2	1	2
		Q9Y597	BTB/POZ domain-containing protein KCTD3 (Renal carcinoma antigen NY-REN-45)	KCTD3	815	6	6	2	2		P53355	Death-associated protein kinase 1 (DAP kinase 1) (EC 2.7.11.1)	DAPK1 DAPK	1430	9	9	3	3
		P11279	Lysosome-associated membrane glycoprotein 1 (LAMP-1) (Lysosome-associated membrane protein 1) (CD107 antigen-like family member A) (CD antigen CD107a)	LAMP1	417	3	3	3	4		Q9UJW0	Dynactin subunit 4 (Dyn4) (Dynactin subunit p62)	DCTN4	460	3	3	2	4
		Q4G0J3	La-related protein 7 (La ribonucleoprotein domain family member 7) (hLARP7) (P-TEFb-interaction protein for 7SK stability) (PIP7S)	LARP7 HDCMA18P	582	2	2	7	9		Q8IY21	Probable ATP-dependent RNA helicase DDX60 (EC 3.6.4.13) (DEAD box protein 60)	DDX60	1712	15	15	5	5
		Q9Y2U8	Inner nuclear membrane protein Man1 (LEM domain-containing protein 3)	LEMD3 MAN1	911	3	3	2	2		Q12959	Disks large homolog 1 (Synapse-associated protein 97) (SAP-97) (SAP97) (hDlg)	DLG1	904	4	4	7	7
		Q9Y383	Putative RNA-binding protein Luc7-like 2	LUC7L2 CGI-59 CGI-74	392	4	12	2	2		Q9UQ16	Dynamin-3 (EC 3.6.5.5) (Dynamin, testicular) (T-dynamin)	DNM3 KIAA0820	869	2	2	2	2
		Q9NX58	Cell growth-regulating nucleolar protein	LYAR PNAS-5	379	4	4	8	9		Q9NY33	Dipeptidyl peptidase 3 (EC 3.4.14.4) (Dipeptidyl aminopeptidase III) (Dipeptidyl arylamidase III) (Dipeptidyl peptidase III) (DPP III) (Enkephalinase B)	DPP3	737	2	3	2	2
		Q13405	39S ribosomal protein L49, mitochondrial (L49mt) (MRP-L49) (Mitochondrial large ribosomal subunit protein mL49) (Neighbor of FAU) (NOF) (Protein NOF1)	MRPL49 C11orf4 NOF1 OK/SW-cl.67	166	2	2	3	3		P42126	Enoyl-CoA delta isomerase 1, mitochondrial (EC 5.3.3.8) (3,2-trans-enoyl-CoA isomerase) (Delta(3),Delta(2)-enoyl-CoA isomerase) (D3,D2-enoyl-CoA isomerase) (Dodecenoyl-CoA isomerase)	ECI1 DCI	302	3	3	5	5
		P82912	28S ribosomal protein S11, mitochondrial (MRP-S11) (S11mt) (Cervical cancer proto-oncogene 2 protein) (HCC-2) (Mitochondrial small ribosomal subunit protein uS11m)	MRPS11 RPMS11 HCC2	194	4	5	3	5		Q9H223	EH domain-containing protein 4 (Hepatocellular carcinoma-associated protein 10/11) (PAST homolog 4)	EHD4 HCA10 HCA11 PAST4 FKSG7	541	3	3	7	7
		P20592	Interferon-induced GTP-binding protein Mx2 (Interferon-regulated resistance GTP-binding protein MxB) (Myxovirus resistance protein 2) (p78-related protein)	MX2	715	2	2	2	2		Q9P2K8	eIF-2-alpha kinase GCN2 (EC 2.7.11.1) (Eukaryotic translation initiation factor 2-alpha kinase 4) (GCN2-like protein)	EIF2AK4 GCN2 KIAA1338	1649	4	4	3	3
		Q9NVZ3	Adaptin ear-binding coat-associated protein 2 (NECAP endocytosis-associated protein 2) (NECAP-2)	NECAP2	263	2	4	2	3		P41214	Eukaryotic translation initiation factor 2D (eIF2d) (Hepatocellular carcinoma-associated antigen 56) (Ligatin)	EIF2D HCA56 LGTN	584	3	4	4	4
		Q86TG7	Retrotransposon-derived protein PEG10 (Embryonal carcinoma differentiation-regulated protein) (Mammalian retrotransposon-derived protein 2) (Myelin expression factor 3-like protein 1) (MEF3-like protein 1) (Paternally expressed gene 10 protein) (Retrotransposon gag domain-containing protein 3) (Retrotransposon-derived gag-like polyprotein) (Ty3/Gypsy-like protein)	PEG10 EDR KIAA1051 MAR2 MART2 MEF3L1 RGAG3	708	2	4	2	2		P55010	Eukaryotic translation initiation factor 5 (eIF-5)	EIF5	431	3	3	2	2
		P52434	DNA-directed RNA polymerases I, II, and III subunit RPABC3 (RNA polymerases I, II, and III subunit ABC3) (DNA-directed RNA polymerase II subunit H) (DNA-directed RNA polymerases I, II, and III 17.1 kDa polypeptide) (RPB17) (RPB8 homolog) (hRPB8)	POLR2H	150	2	2	2	2		Q9H9T3	Elongator complex protein 3 (hELP3) (Protein lysine acetyltransferase ELP3) (EC 2.3.1.-) (tRNA uridine(34) acetyltransferase) (EC 2.3.1.-)	ELP3	547	3	3	3	3
		O60828	Polyglutamine-binding protein 1 (PQBP-1) (38 kDa nuclear protein containing a WW domain) (Npw38) (Polyglutamine tract-binding protein 1)	PQBP1 NPW38 JM26	265	2	2	3	3		Q9NPA0	ER membrane protein complex subunit 7	EMC7 C11orf3 C15orf24 HT022 UNQ905/PRO1926	242	4	4	3	3
		A8MWD9	Putative small nuclear ribonucleoprotein G-like protein 15	SNRPGP15	76	2	2	2	3		Q9UBC2	Epidermal growth factor receptor substrate 15-like 1 (Eps15-related protein) (Eps15R)	EPS15L1 EPS15R	864	3	3	7	7
		P18583	Protein SON (Bax antagonist selected in saccharomyces 1) (BASS1) (Negative regulatory element-binding protein) (NRE-binding protein) (Protein DBP-5) (SON3)	SON C21orf50 DBP5 KIAA1019 NREBP HSPC310 HSPC312	2426	5	5	5	6		Q8IUD2	ELKS/Rab6-interacting/CAST family member 1 (ERC-1) (Rab6-interacting protein 2)	ERC1 ELKS KIAA1081 RAB6IP2	1116	2	2	2	2
		O15213	WD repeat-containing protein 46 (WD repeat-containing protein BING4)	WDR46 BING4 C6orf11 FP221	610	8	8	7	7		Q96HE7	ERO1-like protein alpha (ERO1-L) (ERO1-L-alpha) (EC 1.8.4.-) (Endoplasmic oxidoreductin-1-like protein) (Endoplasmic reticulum oxidoreductase alpha) (Oxidoreductin-1-L-alpha)	ERO1A ERO1L UNQ434/PRO865	468	2	2	4	4
		P61964	WD repeat-containing protein 5 (BMP2-induced 3-kb gene protein)	WDR5 BIG3	334	5	5	5	5		O95864	Acyl-CoA 6-desaturase (EC 1.14.19.3) (Delta(6) fatty acid desaturase) (D6D) (Delta(6) desaturase) (Delta-6 desaturase) (Fatty acid desaturase 2)	FADS2	444	4	4	4	4
		Q9UPT8	Zinc finger CCCH domain-containing protein 4	ZC3H4 C19orf7 KIAA1064	1303	1	3	2	2		Q96AY3	Peptidyl-prolyl cis-trans isomerase FKBP10 (PPIase FKBP10) (EC 5.2.1.8) (65 kDa FK506-binding protein) (65 kDa FKBP) (FKBP-65) (FK506-binding protein 10) (FKBP-10) (Immunophilin FKBP65) (Rotamase)	FKBP10 FKBP65 PSEC0056	582	3	3	3	3
		Q96KR1	Zinc finger RNA-binding protein (hZFR) (M-phase phosphoprotein homolog)	ZFR	1074	7	8	7	8		O75955	Flotillin-1	FLOT1	427	2	2	4	4
											P06241	Tyrosine-protein kinase Fyn (EC 2.7.10.2) (Proto-oncogene Syn) (Proto-oncogene c-Fyn) (Src-like kinase) (SLK) (p59-Fyn)	FYN	537	3	4	2	2
											O14976	Cyclin-G-associated kinase (EC 2.7.11.1)	GAK	1311	2	2	2	3
											Q86SF2	N-acetylgalactosaminyltransferase 7 (EC 2.4.1.41) (Polypeptide GalNAc transferase 7) (GalNAc-T7) (pp-GaNTase 7) (Protein-UDP acetylgalactosaminyltransferase 7) (UDP-GalNAc:polypeptide N-acetylgalactosaminyltransferase 7)	GALNT7	657	2	2	3	4
											Q14C86	GTPase-activating protein and VPS9 domain-containing protein 1 (GAPex-5) (Rab5-activating protein 6)	GAPVD1 GAPEX5 KIAA1521 RAP6	1478	6	6	3	3
											Q8WXI9	Transcriptional repressor p66-beta (GATA zinc finger domain-containing protein 2B) (p66/p68)	GATAD2B KIAA1150	593	3	3	2	2
											Q04446	1,4-alpha-glucan-branching enzyme (EC 2.4.1.18) (Brancher enzyme) (Glycogen-branching enzyme)	GBE1	702	2	2	4	4
											P48507	Glutamate--cysteine ligase regulatory subunit (GCS light chain) (Gamma-ECS regulatory subunit) (Gamma-glutamylcysteine synthetase regulatory subunit) (Glutamate--cysteine ligase modifier subunit)	GCLM GLCLR	274	3	3	2	3
											P31150	Rab GDP dissociation inhibitor alpha (Rab GDI alpha) (Guanosine diphosphate dissociation inhibitor 1) (GDI-1) (Oligophrenin-2) (Protein XAP-4)	GDI1 GDIL OPHN2 RABGDIA XAP4	447	4	7	3	7
											Q969S9	Ribosome-releasing factor 2, mitochondrial (RRF2mt) (Elongation factor G 2, mitochondrial) (EF-G2mt) (mEF-G 2) (Elongation factor G2) (hEFG2)	GFM2 EFG2 MSTP027	779	3	3	2	2
											Q6Y7W6	GRB10-interacting GYF protein 2 (PERQ amino acid-rich with GYF domain-containing protein 2) (Trinucleotide repeat-containing gene 15 protein)	GIGYF2 KIAA0642 PERQ2 TNRC15	1299	7	12	7	10
											O14908	PDZ domain-containing protein GIPC1 (GAIP C-terminus-interacting protein) (RGS-GAIP-interacting protein) (RGS19-interacting protein 1) (Synectin) (Tax interaction protein 2) (TIP-2)	GIPC1 C19orf3 GIPC RGS19IP1	333	4	4	4	4
											Q13823	Nucleolar GTP-binding protein 2 (Autoantigen NGP-1)	GNL2 NGP1	731	4	4	3	3
											O00461	Golgi integral membrane protein 4 (Golgi integral membrane protein, cis) (GIMPc) (Golgi phosphoprotein 4) (Golgi-localized phosphoprotein of 130 kDa) (Golgi phosphoprotein of 130 kDa)	GOLIM4 GIMPC GOLPH4 GPP130	696	1	2	3	4
											Q9Y3E0	Vesicle transport protein GOT1B (Germ cell tumor 2) (Golgi transport 1 homolog B) (Putative NF-kappa-B-activating protein 470) (hGOT1a)	GOLT1B GCT2 GOT1A CGI-141 HDCMA39P UNQ432/PRO793	138	1	2	2	3
											P00505	Aspartate aminotransferase, mitochondrial (mAspAT) (EC 2.6.1.1) (EC 2.6.1.7) (Fatty acid-binding protein) (FABP-1) (Glutamate oxaloacetate transaminase 2) (Kynurenine aminotransferase 4) (Kynurenine aminotransferase IV) (Kynurenine--oxoglutarate transaminase 4) (Kynurenine--oxoglutarate transaminase IV) (Plasma membrane-associated fatty acid-binding protein) (FABPpm) (Transaminase A)	GOT2	430	5	7	4	4
											P35052	Glypican-1 [Cleaved into: Secreted glypican-1]	GPC1	558	2	2	3	3
											P15170	Eukaryotic peptide chain release factor GTP-binding subunit ERF3A (Eukaryotic peptide chain release factor subunit 3a) (eRF3a) (G1 to S phase transition protein 1 homolog)	GSPT1 ERF3A	499	6	7	7	8
											P21266	Glutathione S-transferase Mu 3 (EC 2.5.1.18) (GST class-mu 3) (GSTM3-3) (hGSTM3-3)	GSTM3 GST5	225	3	3	3	4
											P13984	General transcription factor IIF subunit 2 (EC 3.6.4.12) (ATP-dependent helicase GTF2F2) (General transcription factor IIF 30 kDa subunit) (Transcription initiation factor IIF subunit beta) (TFIIF-beta) (Transcription initiation factor RAP30)	GTF2F2 RAP30	249	2	2	2	3
											O00178	GTP-binding protein 1 (G-protein 1) (GP-1) (GP1)	GTPBP1	669	2	2	2	2
											Q13547	Histone deacetylase 1 (HD1) (EC 3.5.1.98)	HDAC1 RPD3L1	482	3	4	2	3
											P51858	Hepatoma-derived growth factor (HDGF) (High mobility group protein 1-like 2) (HMG-1L2)	HDGF HMG1L2	240	3	3	4	4
											Q9BYK8	Helicase with zinc finger domain 2 (ATP-dependent helicase PRIC285) (Helicase with zinc finger 2, transcriptional coactivator) (PPAR-alpha-interacting complex protein 285) (PPAR-gamma DNA-binding domain-interacting protein 1) (PDIP1) (PPAR-gamma DBD-interacting protein 1) (Peroxisomal proliferator-activated receptor A-interacting complex 285 kDa protein) (EC 3.6.4.-)	HELZ2 KIAA1769 PRIC285	2649	10	10	4	4
											P09429	High mobility group protein B1 (High mobility group protein 1) (HMG-1)	HMGB1 HMG1	215	5	7	5	5
											Q86VS8	Protein Hook homolog 3 (h-hook3) (hHK3)	HOOK3	718	3	3	2	3
											Q5SSJ5	Heterochromatin protein 1-binding protein 3 (Protein HP1-BP74)	HP1BP3	553	2	2	2	2
											P51659	Peroxisomal multifunctional enzyme type 2 (MFE-2) (17-beta-hydroxysteroid dehydrogenase 4) (17-beta-HSD 4) (D-bifunctional protein) (DBP) (Multifunctional protein 2) (MFP-2) (Short chain dehydrogenase/reductase family 8C member 1) [Cleaved into: (3R)-hydroxyacyl-CoA dehydrogenase (EC 1.1.1.n12); Enoyl-CoA hydratase 2 (EC 4.2.1.107) (EC 4.2.1.119) (3-alpha,7-alpha,12-alpha-trihydroxy-5-beta-choles…	HSD17B4 EDH17B4 SDR8C1	736	7	7	8	10
											P14735	Insulin-degrading enzyme (EC 3.4.24.56) (Abeta-degrading protease) (Insulin protease) (Insulinase) (Insulysin)	IDE	1019	2	2	2	2
											O75054	Immunoglobulin superfamily member 3 (IgSF3) (Glu-Trp-Ile EWI motif-containing protein 3) (EWI-3)	IGSF3 EWI3 KIAA0466	1194	3	3	3	3
											Q7Z5L9	Interferon regulatory factor 2-binding protein 2 (IRF-2-binding protein 2) (IRF-2BP2)	IRF2BP2	587	2	2	2	2
											Q9Y4H2	Insulin receptor substrate 2 (IRS-2)	IRS2	1338	3	4	2	2
											P26006	Integrin alpha-3 (CD49 antigen-like family member C) (FRP-2) (Galactoprotein B3) (GAPB3) (VLA-3 subunit alpha) (CD antigen CD49c) [Cleaved into: Integrin alpha-3 heavy chain; Integrin alpha-3 light chain]	ITGA3 MSK18	1051	2	2	2	2
											P05106	Integrin beta-3 (Platelet membrane glycoprotein IIIa) (GPIIIa) (CD antigen CD61)	ITGB3 GP3A	788	2	2	2	3
											Q9Y287	Integral membrane protein 2B (Immature BRI2) (imBRI2) (Protein E25B) (Transmembrane protein BRI) (Bri) [Cleaved into: BRI2, membrane form (Mature BRI2) (mBRI2); BRI2 intracellular domain (BRI2 ICD); BRI2C, soluble form; Bri23 peptide (Bri2-23) (ABri23) (C-terminal peptide) (P23 peptide)]	ITM2B BRI BRI2	266	2	3	2	2
											Q96ST2	Protein IWS1 homolog (IWS1-like protein)	IWS1 IWS1L	819	2	3	2	4
											O95251	Histone acetyltransferase KAT7 (EC 2.3.1.48) (Histone acetyltransferase binding to ORC1) (Lysine acetyltransferase 7) (MOZ, YBF2/SAS3, SAS2 and TIP60 protein 2) (MYST-2)	KAT7 HBO1 HBOa MYST2	611	4	4	2	2
											Q9P0J7	E3 ubiquitin-protein ligase KCMF1 (EC 2.3.2.27) (FGF-induced in gastric cancer) (Potassium channel modulatory factor) (PCMF) (RING-type E3 ubiquitin transferase KCMF1) (ZZ-type zinc finger-containing protein 1)	KCMF1 FIGC ZZZ1	381	2	2	3	3
											Q12791	Calcium-activated potassium channel subunit alpha-1 (BK channel) (BKCA alpha) (Calcium-activated potassium channel, subfamily M subunit alpha-1) (K(VCA)alpha) (KCa1.1) (Maxi K channel) (MaxiK) (Slo-alpha) (Slo1) (Slowpoke homolog) (Slo homolog) (hSlo)	KCNMA1 KCNMA SLO	1236	3	3	3	4
											Q7L273	BTB/POZ domain-containing protein KCTD9	KCTD9	389	2	3	2	2
											Q9P266	Junctional protein associated with coronary artery disease (JCAD)	JCAD KIAA1462	1359	1	2	2	2
											Q8TCG1	Protein CIP2A (Cancerous inhibitor of PP2A) (p90 autoantigen)	CIP2A KIAA1524	905	2	12	2	10
											Q7Z4S6	Kinesin-like protein KIF21A (Kinesin-like protein KIF2) (Renal carcinoma antigen NY-REN-62)	KIF21A KIAA1708 KIF2	1674	5	6	2	3
											Q02241	Kinesin-like protein KIF23 (Kinesin-like protein 5) (Mitotic kinesin-like protein 1)	KIF23 KNSL5 MKLP1	960	2	2	2	2
											O95239	Chromosome-associated kinesin KIF4A (Chromokinesin-A)	KIF4A KIF4	1232	3	3	3	3
											Q9BVG8	Kinesin-like protein KIFC3	KIFC3	833	5	5	3	3
											Q53H82	Endoribonuclease LACTB2 (EC 3.1.27.-) (Beta-lactamase-like protein 2)	LACTB2 CGI-83	288	3	3	5	5
											O15230	Laminin subunit alpha-5 (Laminin-10 subunit alpha) (Laminin-11 subunit alpha) (Laminin-15 subunit alpha)	LAMA5 KIAA0533 KIAA1907	3695	2	2	5	5
											P11047	Laminin subunit gamma-1 (Laminin B2 chain) (Laminin-1 subunit gamma) (Laminin-10 subunit gamma) (Laminin-11 subunit gamma) (Laminin-2 subunit gamma) (Laminin-3 subunit gamma) (Laminin-4 subunit gamma) (Laminin-6 subunit gamma) (Laminin-7 subunit gamma) (Laminin-8 subunit gamma) (Laminin-9 subunit gamma) (S-laminin subunit gamma) (S-LAM gamma)	LAMC1 LAMB2	1609	4	6	8	9
											P28838	Cytosol aminopeptidase (EC 3.4.11.1) (Leucine aminopeptidase 3) (LAP-3) (Leucyl aminopeptidase) (Peptidase S) (Proline aminopeptidase) (EC 3.4.11.5) (Prolyl aminopeptidase)	LAP3 LAPEP PEPS	519	3	3	2	3
											Q9BU23	Lipase maturation factor 2 (Transmembrane protein 112B) (Transmembrane protein 153)	LMF2 TMEM112B TMEM153	707	2	2	2	2
											P50851	Lipopolysaccharide-responsive and beige-like anchor protein (Beige-like protein) (CDC4-like protein)	LRBA BGL CDC4L LBA	2863	3	3	2	2
											Q8N1G4	Leucine-rich repeat-containing protein 47	LRRC47 KIAA1185	583	3	3	3	3
											Q9UFC0	Leucine-rich repeat and WD repeat-containing protein 1 (Centromere protein 33) (CENP-33) (Origin recognition complex-associated protein) (ORC-associated protein) (ORCA)	LRWD1 CENP-33 ORCA	647	2	2	4	4
											Q9H089	Large subunit GTPase 1 homolog (hLsg1) (EC 3.6.1.-)	LSG1	658	3	3	4	4
											O60449	Lymphocyte antigen 75 (Ly-75) (C-type lectin domain family 13 member B) (DEC-205) (gp200-MR6) (CD antigen CD205)	LY75 CD205 CLEC13B	1722	5	5	9	9
											Q9UDY8	Mucosa-associated lymphoid tissue lymphoma translocation protein 1 (EC 3.4.22.-) (MALT lymphoma-associated translocation) (Paracaspase)	MALT1 MLT	824	2	2	2	2
											Q15691	Microtubule-associated protein RP/EB family member 1 (APC-binding protein EB1) (End-binding protein 1) (EB1)	MAPRE1	268	4	4	5	5
											P40925	Malate dehydrogenase, cytoplasmic (EC 1.1.1.37) (Cytosolic malate dehydrogenase) (Diiodophenylpyruvate reductase) (EC 1.1.1.96)	MDH1 MDHA	334	2	3	2	2
											Q93074	Mediator of RNA polymerase II transcription subunit 12 (Activator-recruited cofactor 240 kDa component) (ARC240) (CAG repeat protein 45) (Mediator complex subunit 12) (OPA-containing protein) (Thyroid hormone receptor-associated protein complex 230 kDa component) (Trap230) (Trinucleotide repeat-containing gene 11 protein)	MED12 ARC240 CAGH45 HOPA KIAA0192 TNRC11 TRAP230	2177	2	2	3	3
											P08582	Melanotransferrin (Melanoma-associated antigen p97) (CD antigen CD228)	MELTF MAP97 MFI2	738	3	3	5	5
											Q9UBP6	tRNA (guanine-N(7)-)-methyltransferase (EC 2.1.1.33) (Methyltransferase-like protein 1) (mRNA (guanine-N(7)-)-methyltransferase) (EC 2.1.1.-) (miRNA (guanine-N(7)-)-methyltransferase) (EC 2.1.1.-) (tRNA (guanine(46)-N(7))-methyltransferase) (tRNA(m7G46)-methyltransferase)	METTL1 C12orf1	276	2	2	2	2
											O14880	Microsomal glutathione S-transferase 3 (Microsomal GST-3) (Glutathione peroxidase MGST3) (EC 1.11.1.-) (LTC4 synthase MGST3) (EC 4.4.1.20) (Microsomal glutathione S-transferase III) (Microsomal GST-III)	MGST3	152	2	2	2	2
											Q8IVT2	Mitotic interactor and substrate of PLK1 (Mitotic spindle positioning protein)	MISP C19orf21	679	4	5	3	3
											Q16540	39S ribosomal protein L23, mitochondrial (L23mt) (MRP-L23) (L23 mitochondrial-related protein) (Mitochondrial large ribosomal subunit protein uL23m) (Ribosomal protein L23-like)	MRPL23 L23MRP RPL23L	153	5	5	2	2
											P46199	Translation initiation factor IF-2, mitochondrial (IF-2(Mt)) (IF-2Mt) (IF2(mt))	MTIF2	727	2	2	4	6
											Q9HD67	Unconventional myosin-X (Unconventional myosin-10)	MYO10 KIAA0799	2058	2	2	2	2
											Q92614	Unconventional myosin-XVIIIa (Molecule associated with JAK3 N-terminus) (MAJN) (Myosin containing a PDZ domain) (Surfactant protein receptor SP-R210) (SP-R210)	MYO18A CD245 KIAA0216 MYSPDZ	2054	4	4	6	6
											Q9UM54	Unconventional myosin-VI (Unconventional myosin-6)	MYO6 KIAA0389	1294	3	4	2	3
											Q13459	Unconventional myosin-IXb (Unconventional myosin-9b)	MYO9B MYR5	2157	2	2	3	3
											Q4G0N4	NAD kinase 2, mitochondrial (EC 2.7.1.23) (Mitochondrial NAD kinase) (NAD kinase domain-containing protein 1, mitochondrial)	NADK2 C5orf33 MNADK NADKD1	442	2	2	2	2
											Q9NR45	Sialic acid synthase (N-acetylneuraminate synthase) (EC 2.5.1.56) (N-acetylneuraminate-9-phosphate synthase) (EC 2.5.1.57) (N-acetylneuraminic acid phosphate synthase) (N-acetylneuraminic acid synthase)	NANS SAS	359	4	4	4	6
											Q53F19	Nuclear cap-binding protein subunit 3 (Protein ELG)	NCBP3 C17orf85	620	3	3	3	3
											Q92542	Nicastrin	NCSTN KIAA0253 UNQ1874/PRO4317	709	2	3	3	3
											Q92597	Protein NDRG1 (Differentiation-related gene 1 protein) (DRG-1) (N-myc downstream-regulated gene 1 protein) (Nickel-specific induction protein Cap43) (Reducing agents and tunicamycin-responsive protein) (RTP) (Rit42)	NDRG1 CAP43 DRG1 RTP	394	5	7	3	4
											O43181	NADH dehydrogenase [ubiquinone] iron-sulfur protein 4, mitochondrial (Complex I-18 kDa) (CI-18 kDa) (Complex I-AQDQ) (CI-AQDQ) (NADH-ubiquinone oxidoreductase 18 kDa subunit)	NDUFS4	175	2	2	2	3
											P18615	Negative elongation factor E (NELF-E) (RNA-binding protein RD)	NELFE RD RDBP	380	2	2	1	2
											O00712	Nuclear factor 1 B-type (NF1-B) (Nuclear factor 1/B) (CCAAT-box-binding transcription factor) (CTF) (Nuclear factor I/B) (NF-I/B) (NFI-B) (TGGCA-binding protein)	NFIB	420	2	2	3	5
											P14543	Nidogen-1 (NID-1) (Entactin)	NID1 NID	1247	1	2	1	2
											P15531	Nucleoside diphosphate kinase A (NDK A) (NDP kinase A) (EC 2.7.4.6) (Granzyme A-activated DNase) (GAAD) (Metastasis inhibition factor nm23) (NM23-H1) (Tumor metastatic process-associated protein)	NME1 NDPKA NM23	152	3	4	5	7
											P49902	Cytosolic purine 5'-nucleotidase (EC 3.1.3.5) (Cytosolic 5'-nucleotidase II)	NT5C2 NT5B NT5CP PNT5	561	5	5	4	4
											Q86UY8	5'-nucleotidase domain-containing protein 3 (EC 3.1.3.-) (GRP94-neighboring nucleotidase)	NT5DC3 GNN TU12B1-TY	548	2	2	7	7
											Q14980	Nuclear mitotic apparatus protein 1 (Nuclear matrix protein-22) (NMP-22) (Nuclear mitotic apparatus protein) (NuMA protein) (SP-H antigen)	NUMA1 NMP22 NUMA	2115	2	2	1	2
											Q9UBD5	Origin recognition complex subunit 3 (Origin recognition complex subunit Latheo)	ORC3 LATHEO ORC3L	711	2	2	2	2
											Q9BXB5	Oxysterol-binding protein-related protein 10 (ORP-10) (OSBP-related protein 10)	OSBPL10 ORP10 OSBP9	764	2	2	2	2
											Q96FW1	Ubiquitin thioesterase OTUB1 (EC 3.4.19.12) (Deubiquitinating enzyme OTUB1) (OTU domain-containing ubiquitin aldehyde-binding protein 1) (Otubain-1) (hOTU1) (Ubiquitin-specific-processing protease OTUB1)	OTUB1 OTB1 OTU1 HSPC263	271	2	3	2	5
											P13674	Prolyl 4-hydroxylase subunit alpha-1 (4-PH alpha-1) (EC 1.14.11.2) (Procollagen-proline,2-oxoglutarate-4-dioxygenase subunit alpha-1)	P4HA1 P4HA	534	3	3	6	6
											Q13310	Polyadenylate-binding protein 4 (PABP-4) (Poly(A)-binding protein 4) (Activated-platelet protein 1) (APP-1) (Inducible poly(A)-binding protein) (iPABP)	PABPC4 APP1 PABP4	644	6	8	4	4
											Q9UKS6	Protein kinase C and casein kinase substrate in neurons protein 3 (SH3 domain-containing protein 6511)	PACSIN3	424	3	3	3	3
											P43034	Platelet-activating factor acetylhydrolase IB subunit alpha (Lissencephaly-1 protein) (LIS-1) (PAF acetylhydrolase 45 kDa subunit) (PAF-AH 45 kDa subunit) (PAF-AH alpha) (PAFAH alpha)	PAFAH1B1 LIS1 MDCR MDS PAFAHA	410	3	6	3	4
											Q13177	Serine/threonine-protein kinase PAK 2 (EC 2.7.11.1) (Gamma-PAK) (PAK65) (S6/H4 kinase) (p21-activated kinase 2) (PAK-2) (p58) [Cleaved into: PAK-2p27 (p27); PAK-2p34 (p34) (C-t-PAK2)]	PAK2	524	5	5	4	4
											O96013	Serine/threonine-protein kinase PAK 4 (EC 2.7.11.1) (p21-activated kinase 4) (PAK-4)	PAK4 KIAA1142	591	1	2	1	3
											O43252	Bifunctional 3'-phosphoadenosine 5'-phosphosulfate synthase 1 (PAPS synthase 1) (PAPSS 1) (Sulfurylase kinase 1) (SK 1) (SK1) [Includes: Sulfate adenylyltransferase (EC 2.7.7.4) (ATP-sulfurylase) (Sulfate adenylate transferase) (SAT); Adenylyl-sulfate kinase (EC 2.7.1.25) (3'-phosphoadenosine-5'-phosphosulfate synthase) (APS kinase) (Adenosine-5'-phosphosulfate 3'-phosphotransferase) (Adenylylsul…	PAPSS1 ATPSK1 PAPSS	624	4	4	5	5
											O95453	Poly(A)-specific ribonuclease PARN (EC 3.1.13.4) (Deadenylating nuclease) (Deadenylation nuclease) (Polyadenylate-specific ribonuclease)	PARN DAN	639	3	3	2	2
											Q460N5	Protein mono-ADP-ribosyltransferase PARP14 (EC 2.4.2.-) (ADP-ribosyltransferase diphtheria toxin-like 8) (ARTD8) (B aggressive lymphoma protein 2) (Poly [ADP-ribose] polymerase 14) (PARP-14)	PARP14 BAL2 KIAA1268	1801	7	7	3	3
											Q86U86	Protein polybromo-1 (hPB1) (BRG1-associated factor 180) (BAF180) (Polybromo-1D)	PBRM1 BAF180 PB1	1689	2	2	2	2
											Q9UHG3	Prenylcysteine oxidase 1 (EC 1.8.3.5) (Prenylcysteine lyase)	PCYOX1 KIAA0908 PCL1 UNQ597/PRO1183	505	3	3	2	2
											Q13442	28 kDa heat- and acid-stable phosphoprotein (PDGF-associated protein) (PAP) (PDGFA-associated protein 1) (PAP1)	PDAP1 HASPP28	181	2	2	2	2
											Q6L8Q7	2',5'-phosphodiesterase 12 (2'-PDE) (2-PDE) (EC 3.1.4.-) (Mitochondrial deadenylase) (EC 3.1.13.4)	PDE12	609	3	3	3	3
											Q14554	Protein disulfide-isomerase A5 (EC 5.3.4.1) (Protein disulfide isomerase-related protein)	PDIA5 PDIR	519	3	3	2	2
											Q9P0J1	[Pyruvate dehydrogenase [acetyl-transferring]]-phosphatase 1, mitochondrial (PDP 1) (EC 3.1.3.43) (Protein phosphatase 2C) (Pyruvate dehydrogenase phosphatase catalytic subunit 1) (PDPC 1)	PDP1 PDP PPM2C	537	3	3	3	3
											O00764	Pyridoxal kinase (EC 2.7.1.35) (Pyridoxine kinase)	PDXK C21orf124 C21orf97 PKH PNK PRED79	312	3	3	4	6
											P35080	Profilin-2 (Profilin II)	PFN2	140	1	4	1	2
											O95394	Phosphoacetylglucosamine mutase (PAGM) (EC 5.4.2.3) (Acetylglucosamine phosphomutase) (N-acetylglucosamine-phosphate mutase) (Phosphoglucomutase-3) (PGM 3)	PGM3 AGM1	542	2	2	3	3
											Q96S52	GPI transamidase component PIG-S (Phosphatidylinositol-glycan biosynthesis class S protein)	PIGS UNQ1873/PRO4316	555	2	2	3	3
											Q969N2	GPI transamidase component PIG-T (Phosphatidylinositol-glycan biosynthesis class T protein)	PIGT CGI-06 PSEC0163 UNQ716/PRO1379	578	3	4	3	4
											O00443	Phosphatidylinositol 4-phosphate 3-kinase C2 domain-containing subunit alpha (PI3K-C2-alpha) (PtdIns-3-kinase C2 subunit alpha) (EC 2.7.1.154) (Phosphoinositide 3-kinase-C2-alpha)	PIK3C2A	1686	9	10	5	5
											A2A3N6	Putative PIP5K1A and PSMD4-like protein (PIP5K1A-PSMD4)	PIPSL PSMD4P2	862	5	5	5	5
											Q16513	Serine/threonine-protein kinase N2 (EC 2.7.11.13) (PKN gamma) (Protein kinase C-like 2) (Protein-kinase C-related kinase 2)	PKN2 PRK2 PRKCL2	984	2	2	2	3
											Q01970	1-phosphatidylinositol 4,5-bisphosphate phosphodiesterase beta-3 (EC 3.1.4.11) (Phosphoinositide phospholipase C-beta-3) (Phospholipase C-beta-3) (PLC-beta-3)	PLCB3	1234	13	13	6	6
											P19174	1-phosphatidylinositol 4,5-bisphosphate phosphodiesterase gamma-1 (EC 3.1.4.11) (PLC-148) (Phosphoinositide phospholipase C-gamma-1) (Phospholipase C-II) (PLC-II) (Phospholipase C-gamma-1) (PLC-gamma-1)	PLCG1 PLC1	1290	14	14	4	5
											Q13393	Phospholipase D1 (PLD 1) (hPLD1) (EC 3.1.4.4) (Choline phosphatase 1) (Phosphatidylcholine-hydrolyzing phospholipase D1)	PLD1	1074	3	3	2	2
											Q14651	Plastin-1 (Intestine-specific plastin) (I-plastin)	PLS1	629	3	5	3	4
											Q9UIW2	Plexin-A1 (Semaphorin receptor NOV)	PLXNA1 NOV PLXN1	1896	11	11	8	8
											Q9H488	GDP-fucose protein O-fucosyltransferase 1 (EC 2.4.1.221) (Peptide-O-fucosyltransferase 1) (O-FucT-1)	POFUT1 FUT12 KIAA0180	388	3	3	4	5
											Q15181	Inorganic pyrophosphatase (EC 3.6.1.1) (Pyrophosphate phospho-hydrolase) (PPase)	PPA1 IOPPP PP	289	4	6	5	6
											Q9H2U2	Inorganic pyrophosphatase 2, mitochondrial (EC 3.6.1.1) (Pyrophosphatase SID6-306) (Pyrophosphate phospho-hydrolase 2) (PPase 2)	PPA2 HSPC124	334	2	2	3	3
											P49593	Protein phosphatase 1F (EC 3.1.3.16) (Ca(2+)/calmodulin-dependent protein kinase phosphatase) (CaM-kinase phosphatase) (CaMKPase) (Partner of PIX 2) (Protein fem-2 homolog) (hFem-2)	PPM1F KIAA0015 POPX2	454	2	2	2	2
											P62140	Serine/threonine-protein phosphatase PP1-beta catalytic subunit (PP-1B) (PPP1CD) (EC 3.1.3.16) (EC 3.1.3.53)	PPP1CB	327	2	2	3	3
											Q8WUF5	RelA-associated inhibitor (Inhibitor of ASPP protein) (Protein iASPP) (NFkB-interacting protein 1) (PPP1R13B-like protein)	PPP1R13L IASPP NKIP1 PPP1R13BL RAI	828	5	6	4	4
											Q96SB3	Neurabin-2 (Neurabin-II) (Protein phosphatase 1 regulatory subunit 9B) (Spinophilin)	PPP1R9B PPP1R6	817	2	3	2	2
											P63151	Serine/threonine-protein phosphatase 2A 55 kDa regulatory subunit B alpha isoform (PP2A subunit B isoform B55-alpha) (PP2A subunit B isoform PR55-alpha) (PP2A subunit B isoform R2-alpha) (PP2A subunit B isoform alpha)	PPP2R2A	447	2	2	1	2
											P42785	Lysosomal Pro-X carboxypeptidase (EC 3.4.16.2) (Angiotensinase C) (Lysosomal carboxypeptidase C) (Proline carboxypeptidase) (Prolylcarboxypeptidase) (PRCP)	PRCP PCP	496	4	4	4	4
											P49643	DNA primase large subunit (DNA primase 58 kDa subunit) (p58)	PRIM2 PRIM2A	509	2	2	2	2
											P10644	cAMP-dependent protein kinase type I-alpha regulatory subunit (Tissue-specific extinguisher 1) (TSE1)	PRKAR1A PKR1 PRKAR1 TSE1	381	1	2	1	2
											Q9Y520	Protein PRRC2C (BAT2 domain-containing protein 1) (HBV X-transactivated gene 2 protein) (HBV XAg-transactivated protein 2) (HLA-B-associated transcript 2-like 2) (Proline-rich and coiled-coil-containing protein 2C)	PRRC2C BAT2D1 BAT2L2 KIAA1096 XTP2	2896	4	5	2	3
											P07602	Prosaposin (Proactivator polypeptide) [Cleaved into: Saposin-A (Protein A); Saposin-B-Val; Saposin-B (Cerebroside sulfate activator) (CSAct) (Dispersin) (Sphingolipid activator protein 1) (SAP-1) (Sulfatide/GM1 activator); Saposin-C (A1 activator) (Co-beta-glucosidase) (Glucosylceramidase activator) (Sphingolipid activator protein 2) (SAP-2); Saposin-D (Component C) (Protein C)]	PSAP GLBA SAP1	524	1	3	1	3
											P28066	Proteasome subunit alpha type-5 (EC 3.4.25.1) (Macropain zeta chain) (Multicatalytic endopeptidase complex zeta chain) (Proteasome zeta chain)	PSMA5	241	2	2	3	3
											O14818	Proteasome subunit alpha type-7 (EC 3.4.25.1) (Proteasome subunit RC6-1) (Proteasome subunit XAPC7)	PSMA7 HSPC	248	2	2	2	2
											Q9P2B2	Prostaglandin F2 receptor negative regulator (CD9 partner 1) (CD9P-1) (Glu-Trp-Ile EWI motif-containing protein F) (EWI-F) (Prostaglandin F2-alpha receptor regulatory protein) (Prostaglandin F2-alpha receptor-associated protein) (CD antigen CD315)	PTGFRN CD9P1 EWIF FPRP KIAA1436	879	4	4	6	7
											Q9H3S7	Tyrosine-protein phosphatase non-receptor type 23 (EC 3.1.3.48) (His domain-containing protein tyrosine phosphatase) (HD-PTP) (Protein tyrosine phosphatase TD14) (PTP-TD14)	PTPN23 KIAA1471	1636	4	5	2	2
											Q12913	Receptor-type tyrosine-protein phosphatase eta (Protein-tyrosine phosphatase eta) (R-PTP-eta) (EC 3.1.3.48) (Density-enhanced phosphatase 1) (DEP-1) (HPTP eta) (Protein-tyrosine phosphatase receptor type J) (R-PTP-J) (CD antigen CD148)	PTPRJ DEP1	1337	2	2	4	4
											Q00577	Transcriptional activator protein Pur-alpha (Purine-rich single-stranded DNA-binding protein alpha)	PURA PUR1	322	2	2	2	3
											Q96QR8	Transcriptional activator protein Pur-beta (Purine-rich element-binding protein B)	PURB	312	2	3	2	3
											Q9NXS2	Glutaminyl-peptide cyclotransferase-like protein (EC 2.3.2.5) (Golgi-resident glutaminyl-peptide cyclotransferase) (isoQC) (gQC)	QPCTL	382	3	4	4	7
											O14966	Ras-related protein Rab-7L1 (Rab-7-like protein 1) (Ras-related protein Rab-29)	RAB29 RAB7L1	203	1	2	1	2
											P20340	Ras-related protein Rab-6A (Rab-6)	RAB6A RAB6	208	2	2	2	2
											Q5T160	Probable arginine--tRNA ligase, mitochondrial (EC 6.1.1.19) (Arginyl-tRNA synthetase) (ArgRS)	RARS2 RARSL	578	2	2	2	2
											Q8IY67	Ribonucleoprotein PTB-binding 1 (Protein raver-1)	RAVER1 KIAA1978	606	3	4	2	4
											E9PAU2	Ribonucleoprotein PTB-binding 1	RAVER1	756	2	2	3	3
											Q16576	Histone-binding protein RBBP7 (Histone acetyltransferase type B subunit 2) (Nucleosome-remodeling factor subunit RBAP46) (Retinoblastoma-binding protein 7) (RBBP-7) (Retinoblastoma-binding protein p46)	RBBP7 RBAP46	425	2	2	2	2
											Q9NWB1	RNA binding protein fox-1 homolog 1 (Ataxin-2-binding protein 1) (Fox-1 homolog A) (Hexaribonucleotide-binding protein 1)	RBFOX1 A2BP A2BP1 FOX1 HRNBP1	397	1	2	1	3
											P49756	RNA-binding protein 25 (Arg/Glu/Asp-rich protein of 120 kDa) (RED120) (Protein S164) (RNA-binding motif protein 25) (RNA-binding region-containing protein 7)	RBM25 RNPC7	843	3	4	5	6
											Q9Y5S9	RNA-binding protein 8A (Binder of OVCA1-1) (BOV-1) (RNA-binding motif protein 8A) (RNA-binding protein Y14) (Ribonucleoprotein RBM8A)	RBM8A RBM8 HSPC114 MDS014	174	2	3	2	3
											Q96I51	RCC1-like G exchanging factor-like protein (RCC1-like) (Williams-Beuren syndrome chromosomal region 16 protein)	RCC1L WBSCR16	464	4	4	3	3
											Q14699	Raftlin (Cell migration-inducing gene 2 protein) (Raft-linking protein)	RFTN1 KIAA0084 MIG2	578	2	2	5	5
											Q8IUF8	Ribosomal oxygenase 2 (60S ribosomal protein L27a histidine hydroxylase) (Bifunctional lysine-specific demethylase and histidyl-hydroxylase MINA) (EC 1.14.11.-) (Histone lysine demethylase MINA) (MYC-induced nuclear antigen) (Mineral dust-induced gene protein) (Nucleolar protein 52) (Ribosomal oxygenase MINA) (ROX)	RIOX2 MDIG MINA MINA53 NO52	465	3	3	2	2
											Q9H4A4	Aminopeptidase B (AP-B) (EC 3.4.11.6) (Arginine aminopeptidase) (Arginyl aminopeptidase)	RNPEP APB	650	3	3	5	6
											P40429	60S ribosomal protein L13a (23 kDa highly basic protein) (Large ribosomal subunit protein uL13)	RPL13A	203	5	5	7	14
											Q6P5R6	60S ribosomal protein L22-like 1 (Large ribosomal subunit protein eL22-like 1)	RPL22L1	122	2	4	1	4
											P05386	60S acidic ribosomal protein P1 (Large ribosomal subunit protein P1)	RPLP1 RRP1	114	1	2	1	3
											P63220	40S ribosomal protein S21 (Small ribosomal subunit protein eS21)	RPS21	83	3	3	3	3
											Q9NQC3	Reticulon-4 (Foocen) (Neurite outgrowth inhibitor) (Nogo protein) (Neuroendocrine-specific protein) (NSP) (Neuroendocrine-specific protein C homolog) (RTN-x) (Reticulon-5)	RTN4 KIAA0886 NOGO My043 SP1507	1192	2	2	2	3
											Q14151	Scaffold attachment factor B2 (SAF-B2)	SAFB2 KIAA0138	953	2	2	2	2
											Q8IVG5	Sterile alpha motif domain-containing protein 9-like (SAM domain-containing protein 9-like)	SAMD9L C7orf6 DRIF2 KIAA2005 UEF	1584	2	2	2	2
											P82979	SAP domain-containing ribonucleoprotein (Cytokine-induced protein of 29 kDa) (Nuclear protein Hcc-1) (Proliferation-associated cytokine-inducible protein CIP29)	SARNP HCC1 HSPC316	210	2	2	3	4
											P49591	Serine--tRNA ligase, cytoplasmic (EC 6.1.1.11) (Seryl-tRNA synthetase) (SerRS) (Seryl-tRNA(Ser/Sec) synthetase)	SARS1 SARS SERS	514	5	7	7	11
											Q14108	Lysosome membrane protein 2 (85 kDa lysosomal membrane sialoglycoprotein) (LGP85) (CD36 antigen-like 2) (Lysosome membrane protein II) (LIMP II) (Scavenger receptor class B member 2) (CD antigen CD36)	SCARB2 CD36L2 LIMP2 LIMPII	478	4	4	4	5
											O75880	Protein SCO1 homolog, mitochondrial	SCO1 SCOD1	301	2	2	3	3
											Q96KG9	N-terminal kinase-like protein (Coated vesicle-associated kinase of 90 kDa) (SCY1-like protein 1) (Telomerase regulation-associated protein) (Telomerase transcriptional element-interacting factor) (Teratoma-associated tyrosine kinase)	SCYL1 CVAK90 GKLP NTKL TAPK TEIF TRAP HT019	808	1	2	2	3
											O15027	Protein transport protein Sec16A (SEC16 homolog A) (p250)	SEC16A KIAA0310 SEC16 SEC16L	2357	6	8	5	7
											O95487	Protein transport protein Sec24B (SEC24-related protein B)	SEC24B	1268	3	4	6	6
											P61619	Protein transport protein Sec61 subunit alpha isoform 1 (Sec61 alpha-1)	SEC61A1 SEC61A	476	4	8	2	4
											Q9NVA2	Septin-11	SEPTIN11 SEPT11	429	3	5	4	6
											Q92599	Septin-8	SEPTIN8 KIAA0202 SEPT8	483	2	3	6	9
											P29353	SHC-transforming protein 1 (SHC-transforming protein 3) (SHC-transforming protein A) (Src homology 2 domain-containing-transforming protein C1) (SH2 domain protein C1)	SHC1 SHC SHCA	583	2	2	1	2
											Q9P2F8	Signal-induced proliferation-associated 1-like protein 2 (SIPA1-like protein 2)	SIPA1L2 KIAA1389	1722	3	3	2	2
											P55011	Solute carrier family 12 member 2 (Basolateral Na-K-Cl symporter) (Bumetanide-sensitive sodium-(potassium)-chloride cotransporter 2)	SLC12A2 NKCC1	1212	2	2	2	2
											P53985	Monocarboxylate transporter 1 (MCT 1) (Solute carrier family 16 member 1)	SLC16A1 MCT1	500	3	9	3	8
											Q9Y6M5	Zinc transporter 1 (ZnT-1) (Solute carrier family 30 member 1)	SLC30A1 ZNT1	507	3	3	4	5
											Q6NXT4	Zinc transporter 6 (ZnT-6) (Solute carrier family 30 member 6)	SLC30A6 ZNT6	461	2	2	2	3
											P48751	Anion exchange protein 3 (AE 3) (Anion exchanger 3) (CAE3/BAE3) (Cardiac/brain band 3-like protein) (Neuronal band 3-like protein) (Solute carrier family 4 member 3)	SLC4A3 AE3	1232	2	2	2	3
											Q9GZT3	SRA stem-loop-interacting RNA-binding protein, mitochondrial	SLIRP C14orf156 DC23 DC50 PD04872	109	2	2	3	3
											A6NHR9	Structural maintenance of chromosomes flexible hinge domain-containing protein 1 (SMC hinge domain-containing protein 1) (EC 3.6.1.-)	SMCHD1 KIAA0650	2005	3	3	4	4
											P09234	U1 small nuclear ribonucleoprotein C (U1 snRNP C) (U1-C) (U1C)	SNRPC	159	2	2	2	2
											P23497	Nuclear autoantigen Sp-100 (Nuclear dot-associated Sp100 protein) (Speckled 100 kDa)	SP100	879	2	2	2	2
											Q8N0X7	Spartin (Spastic paraplegia 20 protein) (Trans-activated by hepatitis C virus core protein 1)	SPART KIAA0610 SPG20 TAHCCP1	666	2	2	3	3
											Q05519	Serine/arginine-rich splicing factor 11 (Arginine-rich 54 kDa nuclear protein) (p54) (Splicing factor, arginine/serine-rich 11)	SRSF11 SFRS11	484	2	3	1	2
											P05455	Lupus La protein (La autoantigen) (La ribonucleoprotein) (Sjoegren syndrome type B antigen) (SS-B)	SSB	408	2	2	3	3
											Q9Y6E0	Serine/threonine-protein kinase 24 (EC 2.7.11.1) (Mammalian STE20-like protein kinase 3) (MST-3) (STE20-like kinase MST3) [Cleaved into: Serine/threonine-protein kinase 24 36 kDa subunit (Mammalian STE20-like protein kinase 3 N-terminal) (MST3/N); Serine/threonine-protein kinase 24 12 kDa subunit (Mammalian STE20-like protein kinase 3 C-terminal) (MST3/C)]	STK24 MST3 STK3	443	2	2	3	3
											Q15833	Syntaxin-binding protein 2 (Protein unc-18 homolog 2) (Unc18-2) (Protein unc-18 homolog B) (Unc-18B)	STXBP2 UNC18B	593	3	3	5	5
											P55854	Small ubiquitin-related modifier 3 (SUMO-3) (SMT3 homolog 1) (SUMO-2) (Ubiquitin-like protein SMT3A) (Smt3A)	SUMO3 SMT3A SMT3H1	103	1	4	1	2
											Q8IYB8	ATP-dependent RNA helicase SUPV3L1, mitochondrial (EC 3.6.4.13) (Suppressor of var1 3-like protein 1) (SUV3-like protein 1)	SUPV3L1 SUV3	786	2	2	2	3
											P37837	Transaldolase (EC 2.2.1.2)	TALDO1 TAL TALDO TALDOR	337	6	7	7	9
											Q9C0D5	Protein TANC1 (Tetratricopeptide repeat, ankyrin repeat and coiled-coil domain-containing protein 1)	TANC1 KIAA1728	1861	8	8	5	6
											Q15813	Tubulin-specific chaperone E (Tubulin-folding cofactor E)	TBCE	527	2	2	2	2
											Q9BZK7	F-box-like/WD repeat-containing protein TBL1XR1 (Nuclear receptor corepressor/HDAC3 complex subunit TBLR1) (TBL1-related protein 1) (Transducin beta-like 1X-related protein 1)	TBL1XR1 IRA1 TBLR1	514	2	2	2	2
											Q16650	T-box brain protein 1 (T-brain-1) (TBR-1) (TES-56)	TBR1	682	1	2	1	2
											Q9Y4C2	TRPM8 channel-associated factor 1 (TRP channel-associated factor 1)	TCAF1 FAM115A KIAA0738	921	2	2	3	3
											P23193	Transcription elongation factor A protein 1 (Transcription elongation factor S-II protein 1) (Transcription elongation factor TFIIS.o)	TCEA1 GTF2S TFIIS	301	2	2	3	3
											O14776	Transcription elongation regulator 1 (TATA box-binding protein-associated factor 2S) (Transcription factor CA150)	TCERG1 CA150 TAF2S	1098	4	7	2	5
											P52888	Thimet oligopeptidase (EC 3.4.24.15) (Endopeptidase 24.15) (MP78)	THOP1	689	2	3	4	5
											Q9NXG2	THUMP domain-containing protein 1	THUMPD1	353	2	2	2	2
											Q01085	Nucleolysin TIAR (TIA-1-related protein)	TIAL1	375	2	3	2	2
											Q9UDY2	Tight junction protein ZO-2 (Tight junction protein 2) (Zona occludens protein 2) (Zonula occludens protein 2)	TJP2 X104 ZO2	1190	5	7	6	6
											Q9Y3A6	Transmembrane emp24 domain-containing protein 5 (p24 family protein gamma-2) (p24gamma2) (p28)	TMED5 CGI-100 UNQ397/PRO733	229	1	2	2	2
											Q9HBL0	Tensin-1	TNS1 TNS	1735	3	6	2	4
											Q5JTV8	Torsin-1A-interacting protein 1 (Lamin-associated protein 1B) (LAP1B)	TOR1AIP1 LAP1	583	3	5	2	4
											O43399	Tumor protein D54 (hD54) (Tumor protein D52-like 2)	TPD52L2	206	2	2	2	2
											P60174	Triosephosphate isomerase (TIM) (EC 5.3.1.1) (Methylglyoxal synthase) (EC 4.2.3.3) (Triose-phosphate isomerase)	TPI1 TPI	286	4	5	6	7
											P67936	Tropomyosin alpha-4 chain (TM30p1) (Tropomyosin-4)	TPM4	248	2	3	3	5
											Q9Y2L5	Trafficking protein particle complex subunit 8 (Protein TRS85 homolog)	TRAPPC8 KIAA1012	1435	2	2	3	3
											Q15642	Cdc42-interacting protein 4 (Protein Felic) (Salt tolerant protein) (hSTP) (Thyroid receptor-interacting protein 10) (TR-interacting protein 10) (TRIP-10)	TRIP10 CIP4 STOT STP	601	3	3	5	5
											Q15654	Thyroid receptor-interacting protein 6 (TR-interacting protein 6) (TRIP-6) (Opa-interacting protein 1) (OIP-1) (Zyxin-related protein 1) (ZRP-1)	TRIP6 OIP1	476	3	4	2	3
											Q12792	Twinfilin-1 (Protein A6) (Protein tyrosine kinase 9)	TWF1 PTK9	350	3	4	2	2
											P40222	Alpha-taxilin	TXLNA TXLN	546	2	3	2	2
											Q9UBT2	SUMO-activating enzyme subunit 2 (EC 2.3.2.-) (Anthracycline-associated resistance ARX) (Ubiquitin-like 1-activating enzyme E1B) (Ubiquitin-like modifier-activating enzyme 2)	UBA2 SAE2 UBLE1B HRIHFB2115	640	2	2	4	4
											Q9C0C9	(E3-independent) E2 ubiquitin-conjugating enzyme (EC 2.3.2.24) (E2/E3 hybrid ubiquitin-protein ligase UBE2O) (Ubiquitin carrier protein O) (Ubiquitin-conjugating enzyme E2 O) (Ubiquitin-conjugating enzyme E2 of 230 kDa) (Ubiquitin-conjugating enzyme E2-230K) (Ubiquitin-protein ligase O)	UBE2O KIAA1734	1292	5	6	4	5
											Q04323	UBX domain-containing protein 1 (SAPK substrate protein 1) (UBA/UBX 33.3 kDa protein)	UBXN1 SAKS1	297	5	6	5	6
											Q92575	UBX domain-containing protein 4 (Erasin) (UBX domain-containing protein 2)	UBXN4 KIAA0242 UBXD2 UBXDC1	508	3	5	4	6
											A0JNW5	UHRF1-binding protein 1-like (Syntaxin-6 Habc-interacting protein of 164 kDa)	UHRF1BP1L KIAA0701 SHIP164	1464	1	3	1	2
											P54578	Ubiquitin carboxyl-terminal hydrolase 14 (EC 3.4.19.12) (Deubiquitinating enzyme 14) (Ubiquitin thioesterase 14) (Ubiquitin-specific-processing protease 14)	USP14 TGT	494	1	2	3	3
											Q96K76	Ubiquitin carboxyl-terminal hydrolase 47 (EC 3.4.19.12) (Deubiquitinating enzyme 47) (Ubiquitin thioesterase 47) (Ubiquitin-specific-processing protease 47)	USP47	1375	4	4	3	3
											Q9NYH9	U3 small nucleolar RNA-associated protein 6 homolog (Hepatocellular carcinoma-associated antigen 66) (Multiple hat domains protein)	UTP6 C17orf40 HCA66 MHAT	597	2	2	2	2
											Q08AM6	Protein VAC14 homolog (Tax1-binding protein 2)	VAC14 TAX1BP2 TRX	782	2	2	2	2
											P63027	Vesicle-associated membrane protein 2 (VAMP-2) (Synaptobrevin-2)	VAMP2 SYB2	116	1	2	1	2
											P61758	Prefoldin subunit 3 (HIBBJ46) (von Hippel-Lindau-binding protein 1) (VBP-1) (VHL-binding protein 1)	VBP1 PFDN3	197	3	4	2	2
											P98155	Very low-density lipoprotein receptor (VLDL receptor) (VLDL-R)	VLDLR	873	3	4	3	4
											Q96RL7	Vacuolar protein sorting-associated protein 13A (Chorea-acanthocytosis protein) (Chorein)	VPS13A CHAC KIAA0986	3174	2	2	3	3
											Q9UBQ0	Vacuolar protein sorting-associated protein 29 (hVPS29) (PEP11 homolog) (Vesicle protein sorting 29)	VPS29 DC15 DC7 MDS007	182	2	2	2	2
											Q9Y2W2	WW domain-binding protein 11 (WBP-11) (Npw38-binding protein) (NpwBP) (SH3 domain-binding protein SNP70) (Splicing factor that interacts with PQBP-1 and PP1)	WBP11 NPWBP SIPP1 SNP70	641	4	4	4	4
											Q9NQW7	Xaa-Pro aminopeptidase 1 (EC 3.4.11.9) (Aminoacylproline aminopeptidase) (Cytosolic aminopeptidase P) (Soluble aminopeptidase P) (sAmp) (X-Pro aminopeptidase 1) (X-prolyl aminopeptidase 1, soluble)	XPNPEP1 XPNPEPL XPNPEPL1	623	2	2	2	2
											O95070	Protein YIF1A (54TMp) (YIP1-interacting factor homolog A)	YIF1A 54TM HYIF1P YIF1	293	2	2	2	2
											Q86VM9	Zinc finger CCCH domain-containing protein 18 (Nuclear protein NHN1)	ZC3H18 NHN1	953	1	2	1	2
											Q8IUH4	Palmitoyltransferase ZDHHC13 (EC 2.3.1.225) (Huntingtin-interacting protein 14-related protein) (HIP14-related protein) (Huntingtin-interacting protein HIP3RP) (Putative MAPK-activating protein PM03) (Putative NF-kappa-B-activating protein 209) (Zinc finger DHHC domain-containing protein 13) (DHHC-13)	ZDHHC13 HIP14L HIP3RP	622	2	2	3	4
