# Supplementary material for: Aspartyl proteases target host actin nucleator complex protein to limit epithelial innate immunity
Source: EMBO Rep. 2024 Sep 30;25(11):4846–75. doi: 10.1038/s44319-024-00270-y (PMC11549443; doi:10.1038/s44319-024-00270-y)
Supplement: Supplementary file 4 — Dataset EV2 [file 44319_2024_270_MOESM4_ESM.xlsx]

## Sheet: DAVID analysis
		Dataset EV2: Enriched gene ontology (GO) terms for biological process (BP), cellular component (CC) and molecular function (MF) categories, as determined by the DAVID tool, in the common A-498 interactome of CgYps1 and CgYps7 (A), and A-498 interactomes of CgYps1 (B) and CgYps7 (C)
		Dataset EV2A: GO analysis of 102 common A-498 interactors of CgYps1 and CgYps7														Dataset EV2B: GO analysis of 187 A-498 interactors of CgYps1														Table EV2C: GO analysis of 411 A-498 interactors of CgYps7
		Category	Term	Count	%	PValue	Genes	List Total	Pop Hits	Pop Total	Fold Enrichment	Bonferroni	Benjamini	FDR		Category	Term	Count	%	PValue	Genes	List Total	Pop Hits	Pop Total	Fold Enrichment	Bonferroni	Benjamini	FDR		Category	Term	Count	%	PValue	Genes	List Total	Pop Hits	Pop Total	Fold Enrichment	Bonferroni	Benjamini	FDR
		GOTERM_BP_DIRECT	GO:0000398~mRNA splicing, via spliceosome	8	7.69231	6.21002e-05	PRPF4, RBM14, DDX39B, CWC22, SRSF2, PLRG1, SRRM1, SRSF9	102	190	19357	7.99051	0.0457456	0.0468235	0.0468235		GOTERM_BP_DIRECT	GO:0006397~mRNA processing	16	8.37696	3.10499e-09	RBM27, FMR1, LARP7, ADAR, SCAF4, SRRM1, RBM15B, BCLAF1, SON, PRPF3, SRSF2, ACIN1, HNRNPA0, SRSF9	185	220	19357	7.60963	3.38753e-06	2.92285e-06	2.89606e-06		GOTERM_BP_DIRECT	GO:0016477~cell migration	21	5.15971	1.07831e-06	LAMA5, CARMIL1, LAMB2, ITGB3, CDC42BPB, LAMC1, ARPC5, PIK3C2A, L1CAM, CORO1B, ARHGAP35, PPP1R9B, CRKL, ADGRG1, GPC1, MYO18A, PLCG1, RAC1, MAPRE1, MISP, PAK4	397	275	19357	3.72335	0.00243294	0.0024359	0.00243266
		GOTERM_BP_DIRECT	GO:0000381~regulation of alternative mRNA splicing, via spliceosome	5	4.80769	0.00039262	RBM47, FXR2, RBM15, SRSF2, HNRNPA0	102	66	19357	14.3769	0.256282	0.148018	0.148018		GOTERM_BP_DIRECT	GO:0006364~rRNA processing	13	6.80628	5.35811e-09	UTP15, RPL5, WDR36, PPAN, RPL35A, PA2G4, NSA2, EXOSC9, PAPD5, FRG1, DROSHA, BRIX1, LYAR	185	133	19357	10.2272	5.84568e-06	2.92285e-06	2.89606e-06		GOTERM_BP_DIRECT	GO:0006412~translation	16	3.9312	5.32131e-05	RPLP1, PABPC4, RPL13A, SARS, MRPL23, GSPT1, RPL18A, NACA, RPL27A, TBCE, RPL36, RPL22L1, RPS11, RPL28, RPS21, ABCF1	397	221	19357	3.53	0.113267	0.0424217	0.0423653
		GOTERM_BP_DIRECT	GO:0002181~cytoplasmic translation	5	4.80769	0.00126519	RPL18A, RPL27A, RPL36, RPS11, RPL28	102	90	19357	10.543	0.615018	0.317985	0.317985		GOTERM_BP_DIRECT	GO:0008380~RNA splicing	14	7.32984	6.35983e-08	PRPF4, RBM15B, BCLAF1, SON, DDX39B, FMR1, PRPF3, SRSF2, ACIN1, LARP7, SLU7, SRRM1	185	200	19357	7.32427	6.93833e-05	2.31286e-05	2.29166e-05		GOTERM_BP_DIRECT	GO:0000381~regulation of alternative mRNA splicing, via spliceosome	9	2.2113	5.82451e-05	RBM25, RBM47, RBFOX1, FXR2, RBM15, RBM8A, RAVER1, SRSF2, HNRNPA0	397	66	19357	6.64884	0.12329	0.0424217	0.0423653
		GOTERM_BP_DIRECT	GO:0034446~substrate adhesion-dependent cell spreading	4	3.84615	0.00345541	LAMB2, FN1, RAC1	102	58	19357	13.0879	0.926457	0.651345	0.651345		GOTERM_BP_DIRECT	GO:0000398~mRNA splicing, via spliceosome	13	6.80628	2.83647e-07	RBM14, PLRG1, SRRM1, PRPF4, DDX39B, PRPF3, CWC22, FRG1, SRSF2, SNIP1, SNRPGP15, SLU7, SRSF9	185	190	19357	7.15906	0.000309411	7.73648e-05	7.66557e-05		GOTERM_BP_DIRECT	GO:0015031~protein transport	23	5.65111	8.5794e-05	ARFGEF1, BTF3, VPS29, GDI1, GOLT1B, SEC16A, EIF5A2, STXBP2, ANK2, PTPN23, HOOK3, AAAS, YIF1A, ARCN1, SEC61A1, NXF1, LSG1, NACA, RAB35, ARL6IP5, ERC1, TMED5, VAMP2	397	431	19357	2.60194	0.176191	0.0424217	0.0423653
		GOTERM_BP_DIRECT	GO:0006397~mRNA processing	6	5.76923	0.00593888	BCLAF1, SRSF2, ADAR, HNRNPA0, SRRM1, SRSF9	102	220	19357	5.17567	0.988794	0.760499	0.760499		GOTERM_BP_DIRECT	GO:0006417~regulation of translation	9	4.71204	1.76295e-06	RBM3, ATXN2, BCLAF1, FXR2, FMR1, PA2G4, EIF2A	185	87	19357	10.824	0.00192154	0.000384677	0.000381151		GOTERM_BP_DIRECT	GO:0002181~cytoplasmic translation	10	2.457	9.38948e-05	RPL18A, RPLP1, RPL27A, RPL36, RPL13A, SARS, RPL22L1, RPS11, RPS21, RPL28	397	90	19357	5.41758	0.191131	0.0424217	0.0423653
		GOTERM_BP_DIRECT	GO:0006412~translation	6	5.76923	0.00605172	RPL18A, NACA, RPL27A, RPL36, RPS11, RPL28	102	221	19357	5.15225	0.989713	0.760499	0.760499		GOTERM_BP_DIRECT	GO:0006412~translation	12	6.28272	9.00611e-06	RPL5, RPL18A, NACA, MRPS11, RPL27A, RPL36, MRPL49, RPS26P11, RPL35A, RPS11, RPL28, RPS23	185	221	19357	5.6814	0.0097776	0.00163761	0.0016226		GOTERM_BP_DIRECT	GO:0006417~regulation of translation	9	2.2113	0.000408348	BCLAF1, FXR2, RBM8A, RPLP1, SARNP, RPL13A, ELP3, PA2G4, EIF2A	397	87	19357	5.04395	0.602534	0.153743	0.153539
		GOTERM_BP_DIRECT	GO:0051028~mRNA transport	4	3.84615	0.0099964	NXF1, BCLAF1, EIF5A2, IGF2BP2	102	85	19357	8.93057	0.999487	0.89205	0.89205		GOTERM_BP_DIRECT	GO:0002181~cytoplasmic translation	8	4.18848	2.40406e-05	RPL5, RPL18A, RPL27A, RPL36, RPL35A, RPS11, RPL28, RPS23	185	90	19357	9.30066	0.0258877	0.0037469	0.00371256		GOTERM_BP_DIRECT	GO:0001731~formation of translation preinitiation complex	4	0.982801	0.00124078	MCTS1, EIF5, EIF2D, EIF4B	397	11	19357	17.7302	0.939472	0.320151	0.319726
		GOTERM_BP_DIRECT	GO:1905551~negative regulation of protein localization to endoplasmic reticulum	2	1.92308	0.0104085	BTF3, NACA	102	2	19357	189.775	0.999625	0.89205	0.89205		GOTERM_BP_DIRECT	GO:0000381~regulation of alternative mRNA splicing, via spliceosome	7	3.66492	3.8488e-05	RBM15B, RBM47, FXR2, RBM15, FMR1, SRSF2, HNRNPA0	185	66	19357	11.0974	0.0411218	0.0052488	0.00520069		GOTERM_BP_DIRECT	GO:0032790~ribosome disassembly	4	0.982801	0.00124078	MCTS1, GFM2, MTIF2, EIF2D	397	11	19357	17.7302	0.939472	0.320151	0.319726
		GOTERM_BP_DIRECT	GO:0006417~regulation of translation	4	3.84615	0.0106478	BCLAF1, FXR2, PA2G4, EIF2A	102	87	19357	8.72526	0.999688	0.89205	0.89205		GOTERM_BP_DIRECT	GO:0051028~mRNA transport	7	3.66492	0.000159611	NXF1, BCLAF1, PEG10, MX2, FMR1, EIF5A2, IGF2BP2	185	85	19357	8.61679	0.159829	0.0193484	0.0191711		GOTERM_BP_DIRECT	GO:0051179~localization	6	1.4742	0.0012755	ANK2, RAC1, RAB6A, PAK2, NELFE, SRRM1	397	40	19357	7.31373	0.944045	0.320151	0.319726
		GOTERM_BP_DIRECT	GO:0051085~chaperone mediated protein folding requiring cofactor	3	2.88462	0.0135659	SDF2L1, DNAJB12, HSPE1	102	34	19357	16.7448	0.999966	0.992434	0.992434		GOTERM_BP_DIRECT	GO:0048024~regulation of mRNA splicing, via spliceosome	4	2.09424	0.00099066	SON, CWC22, LARP7, SRRM1	185	21	19357	19.93	0.660861	0.108081	0.10709		GOTERM_BP_DIRECT	GO:0030036~actin cytoskeleton organization	12	2.9484	0.00147499	VASP, CAP1, ARHGEF10, TRIP10, NF2, RAC1, CDC42BPB, ARPC5, CORO1B, PDLIM7, PFN2, PAFAH1B1	397	184	19357	3.17988	0.964367	0.333201	0.332759
		GOTERM_BP_DIRECT	GO:0010664~negative regulation of striated muscle cell apoptotic process	2	1.92308	0.0155725	NACA, BAG3	102	3	19357	126.516	0.999993	0.992434	0.992434		GOTERM_BP_DIRECT	GO:0000027~ribosomal large subunit assembly	4	2.09424	0.00130085	RPL5, PPAN, BRIX1, RPF2	185	23	19357	18.1969	0.758323	0.129021	0.127838		GOTERM_BP_DIRECT	GO:0098761~cellular response to interleukin-7	4	0.982801	0.00208622	ATIC, GIPC1, HDGF, CRKL	397	13	19357	15.0025	0.991064	0.428434	0.427865
		GOTERM_BP_DIRECT	GO:0030036~actin cytoskeleton organization	5	4.80769	0.0157947	VASP, NF2, RAC1, CORO1B, PDLIM7	102	184	19357	5.15692	0.999994	0.992434	0.992434		GOTERM_BP_DIRECT	GO:0000375~RNA splicing, via transesterification reactions	4	2.09424	0.00166601	PRPF4, PRPF3, SLU7, SRRM1	185	25	19357	16.7412	0.837834	0.139817	0.138535		GOTERM_BP_DIRECT	GO:0008380~RNA splicing	12	2.9484	0.00284271	TCERG1, PRPF4, RBM25, RBFOX1, BCLAF1, RBM8A, DDX39B, SRSF2, IWS1, SRSF11, SRRM1, PPP1R9B	397	200	19357	2.92549	0.998389	0.53514	0.53443
		GOTERM_BP_DIRECT	GO:0008380~RNA splicing	5	4.80769	0.0207651	PRPF4, BCLAF1, DDX39B, SRSF2, SRRM1	102	200	19357	4.74436	1	1	1		GOTERM_BP_DIRECT	GO:0045943~positive regulation of transcription from RNA polymerase I promoter	4	2.09424	0.00166601	UTP15, CARM1, DEK, LYAR	185	25	19357	16.7412	0.837834	0.139817	0.138535		GOTERM_BP_DIRECT	GO:0016575~histone deacetylation	6	1.4742	0.00347695	RBM14, TBL1XR1, HDAC1, TBR1, RBBP7, GATAD2B	397	50	19357	5.85098	0.999617	0.542893	0.542173
		GOTERM_BP_DIRECT	GO:0006364~rRNA processing	4	3.84615	0.0324601	UTP15, WDR36, EXOSC9, PA2G4	102	133	19357	5.7075	1	1	1		GOTERM_BP_DIRECT	GO:0034446~substrate adhesion-dependent cell spreading	5	2.6178	0.00224695	LAMB2, LAMC3, FN1, RAC1	185	58	19357	9.02004	0.914067	0.175102	0.173497		GOTERM_BP_DIRECT	GO:0008360~regulation of cell shape	10	2.457	0.0037867	DLG1, MYO10, WDR1, FN1, PLXNA1, FYN, NF2, RAC1, AKAP2, ARHGAP35	397	150	19357	3.25055	0.99981	0.542893	0.542173
		GOTERM_BP_DIRECT	GO:0006406~mRNA export from nucleus	3	2.88462	0.0368784	NUP214, NXF1, DDX39B	102	58	19357	9.81592	1	1	1		GOTERM_BP_DIRECT	GO:0006378~mRNA polyadenylation	4	2.09424	0.00257405	FIP1L1, PAPD5, MTPAP, WDR33	185	29	19357	14.4321	0.93991	0.18722	0.185503		GOTERM_BP_DIRECT	GO:0043280~positive regulation of cysteine-type endopeptidase activity involved in apoptotic process	6	1.4742	0.0037914	DAPK1, ARL6IP5, HTRA2, HMGB1, MALT1, PPM1F	397	51	19357	5.73626	0.999812	0.542893	0.542173
		GOTERM_BP_DIRECT	GO:0045785~positive regulation of cell adhesion	3	2.88462	0.0380451	APBB1IP, LAMB2	102	59	19357	9.64955	1	1	1		GOTERM_BP_DIRECT	GO:0071044~histone mRNA catabolic process	3	1.57068	0.00384624	XRN1, PAPD5, MTPAP	185	10	19357	31.3897	0.985069	0.246773	0.244511		GOTERM_BP_DIRECT	GO:0008344~adult locomotory behavior	6	1.4742	0.00412569	CSTB, TBCE, PARK7, GIGYF2, ARCN1, PAFAH1B1	397	52	19357	5.62594	0.999912	0.542893	0.542173
		GOTERM_BP_DIRECT	GO:0048261~negative regulation of receptor-mediated endocytosis	2	1.92308	0.0409949	RAC1, ARF6	102	8	19357	47.4436	1	1	1		GOTERM_BP_DIRECT	GO:0042273~ribosomal large subunit biogenesis	4	2.09424	0.00407142	RPL5, RPL35A, ZNF622, RPF2	185	34	19357	12.3097	0.988333	0.246773	0.244511		GOTERM_BP_DIRECT	GO:0001523~retinoid metabolic process	5	1.2285	0.00441651	GPC1, AKR1C1, AKR1B1, AKR1C4, ADH5	397	33	19357	7.3876	0.999955	0.542893	0.542173
		GOTERM_BP_DIRECT	GO:0008360~regulation of cell shape	4	3.84615	0.043853	WDR1, FN1, NF2, RAC1	102	150	19357	5.06065	1	1	1		GOTERM_BP_DIRECT	GO:0051085~chaperone mediated protein folding requiring cofactor	4	2.09424	0.00407142	SDF2L1, DNAJB12, SDF2, HSPE1	185	34	19357	12.3097	0.988333	0.246773	0.244511		GOTERM_BP_DIRECT	GO:0051496~positive regulation of stress fiber assembly	6	1.4742	0.00448051	CARMIL1, ARHGEF10, NF2, RAC1, PPM1F, PFN2	397	53	19357	5.51979	0.999961	0.542893	0.542173
		GOTERM_BP_DIRECT	GO:0071028~nuclear mRNA surveillance	2	1.92308	0.0460008	XRN1, EXOSC9	102	9	19357	42.1721	1	1	1		GOTERM_BP_DIRECT	GO:0045727~positive regulation of translation	5	2.6178	0.00744454	RBM3, RPL5, FXR2, FMR1, LARP4B	185	81	19357	6.45879	0.999712	0.413823	0.41003		GOTERM_BP_DIRECT	GO:0006897~endocytosis	12	2.9484	0.00456617	DNM3, EHD4, MYO6, LY75, TRIP10, PACSIN3, ANKFY1, ANK2, EPS15L1, GAPVD1, PIK3C2A, NME1	397	213	19357	2.74694	0.999968	0.542893	0.542173
		GOTERM_BP_DIRECT	GO:0071044~histone mRNA catabolic process	2	1.92308	0.0509809	XRN1, MTPAP	102	10	19357	37.9549	1	1	1		GOTERM_BP_DIRECT	GO:2001022~positive regulation of response to DNA damage stimulus	3	1.57068	0.00758612	BCLAF1, FXR2, FMR1	185	14	19357	22.4212	0.999753	0.413823	0.41003		GOTERM_BP_DIRECT	GO:0051085~chaperone mediated protein folding requiring cofactor	5	1.2285	0.00492587	ERO1A, GAK, SDF2L1, DNAJB12, HSPE1	397	34	19357	7.17032	0.999986	0.556377	0.555638
		GOTERM_CC_DIRECT	GO:0005829~cytosol	57	54.8077	2.88618e-09	GPI, DAZAP1, ARL6IP1, WDR1, ARPC1B, PARK7, SLK, ATIC, RPL18A, CWC22, RPL36, CPNE1, COTL1, RAC1, RPS11, NUP214, CBR1, PGAM1, MINK1, ACOT13, LARP4B, CLPX, SRRM1, EML4, ENAH, APBB1IP, XRN1, RAB35, CMPK1, SRSF2, BLVRB, RPL28, ARF6, NUFIP2, EIF5A2, HTRA2, CORO1B, NXF1, FXR2, FIP1L1, BAG3, EXOSC9, IGF2BP2, MAP4, ZNF622, PDLIM7, EIF4B, BTF3, MCTS1, VASP, YLPM1, HELZ, ARCN1, RPL27A, XPNPEP3, AKR1B15, NF2	104	5521	20587	2.0437	6.55163e-07	6.55163e-07	6.20529e-07		GOTERM_BP_DIRECT	GO:0015012~heparan sulfate proteoglycan biosynthetic process	3	1.57068	0.0111277	EXT1, EXT2	185	17	19357	18.4645	0.999995	0.527839	0.523001		GOTERM_BP_DIRECT	GO:0006397~mRNA processing	12	2.9484	0.00579892	TCERG1, RBM25, RBFOX1, BCLAF1, RBM8A, PDE12, SRSF2, IWS1, SRSF11, HNRNPA0, SRRM1, SRSF9	397	220	19357	2.65954	0.999998	0.606177	0.605372
		GOTERM_CC_DIRECT	GO:0070062~extracellular exosome	33	31.7308	1.79002e-08	GPI, WDR1, ARPC1B, PARK7, CORO1B, SLK, ATIC, MAN1A2, EXOSC9, CREG1, CPNE1, COTL1, RAC1, RPS11, CFAP20, VASP, CBR1, LAMB2, PGAM1, MINK1, FN1, ADAM10, PA2G4, HSPE1, NACA, SUB1, RAB35, CMPK1, BLVRB, RPL28, ARF6	104	2219	20587	2.94385	4.06334e-06	2.03168e-06	1.92427e-06		GOTERM_BP_DIRECT	GO:0016075~rRNA catabolic process	3	1.57068	0.0111277	XRN1, EXOSC9, DROSHA	185	17	19357	18.4645	0.999995	0.527839	0.523001		GOTERM_BP_DIRECT	GO:0006406~mRNA export from nucleus	6	1.4742	0.00658566	NUP214, NXF1, RBM8A, DDX39B, SARNP, NCBP3	397	58	19357	5.04395	1	0.606177	0.605372
		GOTERM_CC_DIRECT	GO:0005654~nucleoplasm	42	40.3846	1.06808e-06	GPI, DAZAP1, NUFIP2, ADAR, PARK7, CHD1, NXF1, BCLAF1, FIP1L1, EXOSC9, CWC22, CPNE1, ZNF207, ZNF622, MTPAP, RPS11, CFAP20, PDLIM7, HNRNPA0, NUP214, UTP15, RBM14, WDR36, RBM15, SLC30A5, RPA1, DNAJC11, YLPM1, DARS2, HNF1B, DEK, PLRG1, CLPX, SRRM1, PRPF4, DDX39B, HNRNPUL2, SUB1, CMPK1, SRSF2, BLVRB, SRSF9	104	3962	20587	2.09843	0.000242424	8.08177e-05	7.65454e-05		GOTERM_BP_DIRECT	GO:0051489~regulation of filopodium assembly	3	1.57068	0.0111277	FXR2, FMR1, ARF6	185	17	19357	18.4645	0.999995	0.527839	0.523001		GOTERM_BP_DIRECT	GO:0034446~substrate adhesion-dependent cell spreading	6	1.4742	0.00658566	LAMA5, LAMB2, ITGB3, FN1, RAC1, LAMC1	397	58	19357	5.04395	1	0.606177	0.605372
		GOTERM_CC_DIRECT	GO:0016607~nuclear speck	13	12.5	1.62763e-06	RBM14, RBM15, DNAJC11, YLPM1, PLRG1, SRRM1, PRPF4, NXF1, BCLAF1, DDX39B, CWC22, SRSF2, SRSF9	104	430	20587	5.98459	0.000369404	9.2368e-05	8.74851e-05		GOTERM_BP_DIRECT	GO:0016070~RNA metabolic process	3	1.57068	0.015259	ATXN2, DDX24, RAC1	185	20	19357	15.6949	1	0.693649	0.687291		GOTERM_BP_DIRECT	GO:0045785~positive regulation of cell adhesion	6	1.4742	0.00707746	APBB1IP, ADGRG1, LAMB2, PTPRJ, LAMC1, NID1	397	59	19357	4.95846	1	0.606177	0.605372
		GOTERM_CC_DIRECT	GO:0042788~polysomal ribosome	5	4.80769	1.90778e-05	BTF3, NUFIP2, RPL18A, RPL36, LARP4B	104	32	20587	30.93	0.00432135	0.000866134	0.000820347		GOTERM_BP_DIRECT	GO:0006376~mRNA splice site selection	3	1.57068	0.0167609	LUC7L2, SRSF9	185	21	19357	14.9475	1	0.731447	0.724743		GOTERM_BP_DIRECT	GO:0000184~nuclear-transcribed mRNA catabolic process, nonsense-mediated decay	5	1.2285	0.00735478	HELZ2, BCLAF1, RBM8A, PARN, GSPT1	397	38	19357	6.41555	1	0.606177	0.605372
		GOTERM_CC_DIRECT	GO:0005925~focal adhesion	11	10.5769	5.50564e-05	VASP, APBB1IP, ENAH, ARPC1B, ADAM10, RAC1, L1CAM, RPS11, CORO1B, PDLIM7, ARF6	104	426	20587	5.11143	0.0124204	0.00208297	0.00197285		GOTERM_BP_DIRECT	GO:0006406~mRNA export from nucleus	4	2.09424	0.017788	NUP214, NXF1, RBM15B, DDX39B	185	58	19357	7.21603	1	0.737257	0.730499		GOTERM_BP_DIRECT	GO:0010634~positive regulation of epithelial cell migration	5	1.2285	0.00735478	ITGA3, IRS2, PLCG1, RTN4, PPM1F	397	38	19357	6.41555	1	0.606177	0.605372
		GOTERM_CC_DIRECT	GO:0016020~membrane	36	34.6154	8.86589e-05	GPI, ARL6IP1, DDX24, NUFIP2, LPCAT1, HTRA2, ADAR, TM9SF3, ATIC, FXR2, RPL18A, MAN1A2, BAG3, CPNE1, RPL36, CYC1, RAC1, RPS11, SDF2L1, LAMB2, SLC30A5, PGAM1, DNAJB12, ADAM10, HELZ, LARP4B, PA2G4, HSPE1, ARCN1, EML4, XRN1, HNRNPUL2, RPL27A, NF2, RPL28, ARF6	104	3739	20587	1.90593	0.0199253	0.00287508	0.00272309		GOTERM_BP_DIRECT	GO:0001510~RNA methylation	3	1.57068	0.0183231	RBM15B, RBM15, MEPCE	185	22	19357	14.2681	1	0.737257	0.730499		GOTERM_BP_DIRECT	GO:0030837~negative regulation of actin filament polymerization	4	0.982801	0.00747935	ARFGEF1, MYADM, TWF1, PFN2	397	20	19357	9.75164	1	0.606177	0.605372
		GOTERM_CC_DIRECT	GO:0005730~nucleolus	19	18.2692	0.000172779	UTP15, RBM14, WDR36, DDX24, SLC30A5, ADAR, DEK, PA2G4, LARP4B, SUB1, EXOSC9, ZNF207, CMPK1, RPL36, NOL10, NF2, ZNF622, RPS11, SRSF9	104	1391	20587	2.70387	0.0384649	0.0049026	0.00464343		GOTERM_BP_DIRECT	GO:1905551~negative regulation of protein localization to endoplasmic reticulum	2	1.04712	0.0189213	BTF3, NACA	185	2	19357	104.632	1	0.737257	0.730499		GOTERM_BP_DIRECT	GO:0017148~negative regulation of translation	7	1.7199	0.00751348	PURA, FXR2, XRN1, DAPK1, RPL13A, IGF2BP2, GIGYF2	397	84	19357	4.06318	1	0.606177	0.605372
		GOTERM_CC_DIRECT	GO:0022625~cytosolic large ribosomal subunit	5	4.80769	0.000217703	FXR2, RPL18A, RPL27A, RPL36, RPL28	104	59	20587	16.7756	0.0482225	0.00549096	0.00520069		GOTERM_BP_DIRECT	GO:0000380~alternative mRNA splicing, via spliceosome	3	1.57068	0.0233586	SLU7, PQBP1, SRSF9	185	25	19357	12.5559	1	0.849474	0.841688		GOTERM_BP_DIRECT	GO:0042147~retrograde transport, endosome to Golgi	7	1.7199	0.00840146	VPS29, GOLT1B, RAB29, UBE2O, ANKFY1, ERC1, RAB6A	397	86	19357	3.96869	1	0.654445	0.653576
		GOTERM_CC_DIRECT	GO:0005681~spliceosomal complex	6	5.76923	0.000478908	PRPF4, DDX39B, CWC22, SRSF2, PLRG1, SRRM1	104	129	20587	9.20707	0.103035	0.0108712	0.0102965		GOTERM_BP_DIRECT	GO:0061484~hematopoietic stem cell homeostasis	3	1.57068	0.0233586	EXT1, ADAR, ARHGEF5	185	25	19357	12.5559	1	0.849474	0.841688		GOTERM_BP_DIRECT	GO:0005975~carbohydrate metabolic process	10	2.457	0.00876432	GALNT7, GPI, MDH1, ADPGK, MAN1A2, GBE1, PGM3, AKR1B1, TALDO1, TPD52L2	397	171	19357	2.85136	1	0.659954	0.659077
		GOTERM_CC_DIRECT	GO:0022626~cytosolic ribosome	5	4.80769	0.000575061	RPL18A, RPL27A, RPL36, RPS11, RPL28	104	76	20587	13.0232	0.12241	0.0118672	0.0112398		GOTERM_BP_DIRECT	GO:0010664~negative regulation of striated muscle cell apoptotic process	2	1.04712	0.0282481	NACA, BAG3	185	3	19357	69.755	1	0.933898	0.925338		GOTERM_BP_DIRECT	GO:0043066~negative regulation of apoptotic process	20	4.914	0.0110449	USP47, ANKLE2, ARL6IP1, SHC1, DAPK1, HDAC1, API5, ANXA4, ANXA5, AKR1B1, PA2G4, PARK7, MALT1, SUPV3L1, DAD1, BAG3, MYO18A, UBE2O, BIRC6, PAK2	397	520	19357	1.87531	1	0.804856	0.803787
		GOTERM_CC_DIRECT	GO:0005737~cytoplasm	43	41.3462	0.0021823	RBM47, NUFIP2, ARPC1B, ADAR, PARK7, CHD1, CORO1B, NXF1, BCLAF1, SLK, FXR2, RPL18A, BAG3, EXOSC9, CPNE1, ZNF207, RPL36, IGF2BP2, MAP4, RAC1, RPS11, CFAP20, EIF2A, UTP15, VASP, BTF3, RBM14, PGAM1, MINK1, ADAM10, DARS2, PA2G4, EML4, ENAH, DDX39B, NACA, RPL27A, XPNPEP3, CMPK1, SRSF2, NF2, RPL28, ARF6	104	5634	20587	1.51082	0.390992	0.0412819	0.0390996		GOTERM_BP_DIRECT	GO:0033692~cellular polysaccharide biosynthetic process	2	1.04712	0.0282481	EXT1, EXT2	185	3	19357	69.755	1	0.933898	0.925338		GOTERM_BP_DIRECT	GO:0006096~glycolytic process	5	1.2285	0.0132804	GPI, TPI1, ADPGK, PGAM1, HOOK3	397	45	19357	5.41758	1	0.854535	0.8534
		GOTERM_CC_DIRECT	GO:0030027~lamellipodium	6	5.76923	0.00280331	VASP, APBB1IP, ENAH, NF2, RAC1, CORO1B	104	192	20587	6.186	0.471253	0.0489501	0.0463625		GOTERM_BP_DIRECT	GO:0042044~fluid transport	2	1.04712	0.0282481	EXT1, EXT2	185	3	19357	69.755	1	0.933898	0.925338		GOTERM_BP_DIRECT	GO:1900026~positive regulation of substrate adhesion-dependent cell spreading	5	1.2285	0.0132804	CARMIL1, ITGB3, MYADM, RAC1, CRKL	397	45	19357	5.41758	1	0.854535	0.8534
		GOTERM_CC_DIRECT	GO:0030864~cortical actin cytoskeleton	4	3.84615	0.00354673	WDR1, MYADM, COTL1, NF2	104	61	20587	12.9805	0.553599	0.0544749	0.0515951		GOTERM_BP_DIRECT	GO:0000462~maturation of SSU-rRNA from tricistronic rRNA transcript (SSU-rRNA, 5.8S rRNA, LSU-rRNA)	3	1.57068	0.0308412	MRPS11, NOL10, WDR46	185	29	19357	10.824	1	0.955335	0.946578		GOTERM_BP_DIRECT	GO:0030070~insulin processing	3	0.737101	0.0136651	ERO1A, SLC30A6, SLC30A5	397	9	19357	16.2527	1	0.854535	0.8534
		GOTERM_CC_DIRECT	GO:0031527~filopodium membrane	3	2.88462	0.00359966	VASP, NF2, ARF6	104	18	20587	32.992	0.55895	0.0544749	0.0515951		GOTERM_BP_DIRECT	GO:0030036~actin cytoskeleton organization	6	3.14136	0.0313755	VASP, NF2, RAC1, ARHGEF5, CORO1B, PDLIM7	185	184	19357	3.41193	1	0.955335	0.946578		GOTERM_BP_DIRECT	GO:0038026~reelin-mediated signaling pathway	3	0.737101	0.0136651	VLDLR, CRKL, PAFAH1B1	397	9	19357	16.2527	1	0.854535	0.8534
		GOTERM_CC_DIRECT	GO:0005840~ribosome	5	4.80769	0.0107485	RPL18A, RPL27A, RPL36, RPS11, RPL28	104	171	20587	5.78807	0.913975	0.138423	0.131106		GOTERM_BP_DIRECT	GO:0031175~neuron projection development	5	2.6178	0.0315234	RAB35, WDR5, MAP4, L1CAM, PQBP1	185	125	19357	4.1853	1	0.955335	0.946578		GOTERM_BP_DIRECT	GO:0044597~daunorubicin metabolic process	3	0.737101	0.0136651	AKR1C1, AKR1B1, AKR1C4	397	9	19357	16.2527	1	0.854535	0.8534
		GOTERM_CC_DIRECT	GO:0010494~cytoplasmic stress granule	4	3.84615	0.0113993	NXF1, NUFIP2, LARP4B, IGF2BP2	104	93	20587	8.51406	0.925912	0.138423	0.131106		GOTERM_BP_DIRECT	GO:0030163~protein catabolic process	4	2.09424	0.0334974	EXT1, LPCAT1, HTRA2, CLPX	185	74	19357	5.65581	1	0.987721	0.978667		GOTERM_BP_DIRECT	GO:0036120~cellular response to platelet-derived growth factor stimulus	4	0.982801	0.0139964	HDAC1, ITGB3, FYN, CORO1B	397	25	19357	7.80131	1	0.854535	0.8534
		GOTERM_CC_DIRECT	GO:0005604~basement membrane	4	3.84615	0.0120723	LAMB2, COL7A1, FN1	104	95	20587	8.33482	0.936524	0.138423	0.131106		GOTERM_BP_DIRECT	GO:1905382~positive regulation of snRNA transcription from RNA polymerase II promoter	2	1.04712	0.0374866	MEPCE, LARP7	185	4	19357	52.3162	1	1	0.991743		GOTERM_BP_DIRECT	GO:0000398~mRNA splicing, via spliceosome	10	2.457	0.0164568	PRPF4, RBM14, RBM8A, DDX39B, CWC22, SRSF2, PLRG1, SNRPC, SRRM1, SRSF9	397	190	19357	2.56622	1	0.905384	0.904182
		GOTERM_CC_DIRECT	GO:0005634~nucleus	42	40.3846	0.012627	RBM47, NUFIP2, ARPC1B, HTRA2, ADAR, PARK7, CHD1, NXF1, BCLAF1, FXR2, BAG3, EXOSC9, CWC22, CPNE1, ZNF207, COTL1, CYC1, IGF2BP2, RAC1, HNRNPA0, BTF3, RBM14, RBM15, RPA1, YLPM1, ADAM10, ACOT13, HELZ, HNF1B, DEK, PA2G4, PLRG1, SRRM1, PRPF4, XRN1, DDX39B, HNRNPUL2, NACA, SUB1, CMPK1, SRSF2, NF2	104	5991	20587	1.38775	0.944122	0.138423	0.131106		GOTERM_BP_DIRECT	GO:0001707~mesoderm formation	3	1.57068	0.039134	EXT2, GPI, NF2	185	33	19357	9.51204	1	1	0.991743		GOTERM_BP_DIRECT	GO:0044598~doxorubicin metabolic process	3	0.737101	0.0168524	AKR1C1, AKR1B1, AKR1C4	397	10	19357	14.6275	1	0.905384	0.904182
		GOTERM_CC_DIRECT	GO:0042995~cell projection	5	4.80769	0.0132615	VASP, ENAH, WDR1, NF2, RAC1	104	182	20587	5.43824	0.951709	0.138423	0.131106		GOTERM_BP_DIRECT	GO:0045773~positive regulation of axon extension	3	1.57068	0.039134	FN1, ADNP, L1CAM	185	33	19357	9.51204	1	1	0.991743		GOTERM_BP_DIRECT	GO:0051660~establishment of centrosome localization	3	0.737101	0.0168524	DLG1, MISP, PAFAH1B1	397	10	19357	14.6275	1	0.905384	0.904182
		GOTERM_CC_DIRECT	GO:0005759~mitochondrial matrix	7	6.73077	0.0138179	AKR1B15, ACOT13, DARS2, PARK7, HSPE1, ACSF2, CLPX	104	391	20587	3.5439	0.957512	0.138423	0.131106		GOTERM_BP_DIRECT	GO:0043484~regulation of RNA splicing	4	2.09424	0.0407583	CDK11A, SON, RBM12B, PQBP1	185	80	19357	5.23162	1	1	0.991743		GOTERM_BP_DIRECT	GO:0030163~protein catabolic process	6	1.4742	0.0177915	LPCAT1, HTRA2, FYN, IDE, CLPX, DPP3	397	74	19357	3.95337	1	0.905384	0.904182
		GOTERM_CC_DIRECT	GO:0001726~ruffle	4	3.84615	0.0138533	MYADM, NF2, PDLIM7, ARF6	104	100	20587	7.91808	0.957857	0.138423	0.131106		GOTERM_BP_DIRECT	GO:0009888~tissue development	3	1.57068	0.043562	LAMB2, LAMC3	185	35	19357	8.96849	1	1	0.991743		GOTERM_BP_DIRECT	GO:0072659~protein localization to plasma membrane	9	2.2113	0.0179517	GAK, LAMA5, DLG1, EHD4, SEC16A, FLOT1, ARL6IP5, MYADM, ANK2	397	161	19357	2.72561	1	0.905384	0.904182
		GOTERM_CC_DIRECT	GO:0005856~cytoskeleton	8	7.69231	0.0140253	VASP, APBB1IP, ENAH, HTRA2, NF2, IGF2BP2, RAC1, CORO1B	104	509	20587	3.11123	0.959493	0.138423	0.131106		GOTERM_BP_DIRECT	GO:0007399~nervous system development	9	4.71204	0.0436546	SMARCC1, FMR1, FN1, IGF2BP2, L1CAM, CHERP, ARF6	185	412	19357	2.28566	1	1	0.991743		GOTERM_BP_DIRECT	GO:0007030~Golgi organization	8	1.9656	0.0189736	GAK, ARFGEF1, SEC16A, MYO18A, RAB29, TRAPPC8, KIFC3, TMED5	397	132	19357	2.95504	1	0.905384	0.904182
		GOTERM_CC_DIRECT	GO:0043260~laminin-11 complex	2	1.92308	0.0149352	LAMB2	104	3	20587	131.968	0.967152	0.141262	0.133795		GOTERM_BP_DIRECT	GO:0017148~negative regulation of translation	4	2.09424	0.0460038	FXR2, XRN1, FMR1, IGF2BP2	185	84	19357	4.9825	1	1	0.991743		GOTERM_BP_DIRECT	GO:0006270~DNA replication initiation	4	0.982801	0.0190596	PURA, PRIM2, ORC3, LRWD1	397	28	19357	6.96546	1	0.905384	0.904182
		GOTERM_CC_DIRECT	GO:0005788~endoplasmic reticulum lumen	6	5.76923	0.0188648	SDF2L1, LAMB2, COL7A1, FN1, ADAM10	104	306	20587	3.88141	0.986743	0.171292	0.162237		GOTERM_BP_DIRECT	GO:1905870~positive regulation of 3'-UTR-mediated mRNA stabilization	2	1.04712	0.0466377	PAPD5, LARP4B	185	5	19357	41.853	1	1	0.991743		GOTERM_BP_DIRECT	GO:0035023~regulation of Rho protein signal transduction	4	0.982801	0.0190596	ARHGEF10, FLOT1, MYO9B, ARHGEF2	397	28	19357	6.96546	1	0.905384	0.904182
		GOTERM_CC_DIRECT	GO:0005854~nascent polypeptide-associated complex	2	1.92308	0.0247691	BTF3, NACA	104	5	20587	79.1808	0.996632	0.216253	0.204821		GOTERM_CC_DIRECT	GO:0005654~nucleoplasm	79	41.3613	2.1699e-12	GPI, RPL5, DAZAP1, WDR48, CCNT1, PPP1R10, ZC3H4, FMR1, ADAR, PARK7, WDR46, CHD1, PQBP1, RBM3, PEG10, TOP1MT, CWC22, CPNE1, ZNF207, WDR5, SNIP1, ELOA, RPS11, MTPAP, UTP15, NUP214, WDR36, RBM14, SMARCC1, RBM15, NCOA5, SLC30A5, DARS2, HNF1B, PLRG1, CLPX, SRRM1, WDR33, PRPF4, SLTM, DDX39B, HNRNPUL2, PRPF3, SUB1, RBM12B, CSNK2B, CMPK1, SRSF2, BLVRB, SLU7, ARHGEF5, SRSF9, NUFIP2, RPF2, NXF1, BCLAF1, RB…	190	3962	20587	2.16049	6.96548e-10	6.96537e-10	6.61818e-10		GOTERM_BP_DIRECT	GO:0030838~positive regulation of actin filament polymerization	5	1.2285	0.0202554	VASP, CARMIL1, DLG1, PFN2, ARF6	397	51	19357	4.78021	1	0.905384	0.904182
		GOTERM_CC_DIRECT	GO:0030424~axon	6	5.76923	0.0322922	FXR2, MINK1, ADAM10, PARK7, MAP4, L1CAM	104	353	20587	3.36462	0.999419	0.271494	0.257142		GOTERM_CC_DIRECT	GO:0016607~nuclear speck	22	11.5183	5.06114e-10	RBM27, RBM14, RBM15, DNAJC11, YLPM1, PLRG1, PQBP1, SRRM1, PRPF4, NXF1, RBM15B, BCLAF1, SON, DDX39B, PRPF3, CWC22, BMP2K, SRSF2, ACIN1, SLU7, LUC7L2, SRSF9	190	430	20587	5.54362	1.62463e-07	8.12313e-08	7.71824e-08		GOTERM_BP_DIRECT	GO:0046037~GMP metabolic process	3	0.737101	0.0203216	DLG1, NT5C2, TJP2	397	11	19357	13.2977	1	0.905384	0.904182
		GOTERM_CC_DIRECT	GO:0098637~protein complex involved in cell-matrix adhesion	2	1.92308	0.0441461	LAMB2	104	9	20587	43.9893	0.999965	0.357899	0.338979		GOTERM_CC_DIRECT	GO:0005829~cytosol	85	44.5026	1.25494e-07	GPI, RPL5, DAZAP1, WDR48, CCNT1, ARL6IP1, WDR1, ZC3H4, FMR1, JPT2, ARPC1B, PARK7, ACTR1A, SLK, ATIC, LAMP1, RPL18A, PEG10, CWC22, RPL36, CPNE1, COTL1, SNIP1, RAC1, RPS11, NUP214, CBR1, PGAM1, MINK1, ACOT13, LARP4B, CLPX, SRRM1, EML4, ENAH, APBB1IP, XRN1, PAPD5, PRPF3, RAB35, CSNK2B, CMPK1, SRSF2, BLVRB, RPL28, SLU7, ARHGEF5, ARF6, NUFIP2, EIF5A2, HTRA2, CORO1B, NXF1, ATXN2, FXR2, FIP1L1, BAG3, EX…	190	5521	20587	1.66817	4.02826e-05	1.34278e-05	1.27585e-05		GOTERM_BP_DIRECT	GO:0075522~IRES-dependent viral translational initiation	3	0.737101	0.0203216	MCTS1, SSB, EIF2D	397	11	19357	13.2977	1	0.905384	0.904182
		GOTERM_CC_DIRECT	GO:0045202~synapse	7	6.73077	0.0501259	ENAH, XRN1, HNRNPUL2, RPL27A, RPS11, RPL28, HNRNPA0	104	530	20587	2.61446	0.999991	0.382338	0.362126		GOTERM_CC_DIRECT	GO:0005730~nucleolus	34	17.801	4.37429e-07	RPL5, DDX24, FMR1, PPAN, ADAR, RPF2, WDR46, EXOSC9, ZNF207, RPL36, DROSHA, BRIX1, ZNF622, RPS11, LYAR, UTP15, RBM14, WDR36, SLC30A5, LARP4B, DEK, PA2G4, NSA2, PAPD5, SUB1, FRG1, CMPK1, ACIN1, NOL10, NF2, MPHOSPH8, SRSF9	190	1391	20587	2.64845	0.000140405	3.51037e-05	3.3354e-05		GOTERM_BP_DIRECT	GO:0097062~dendritic spine maintenance	3	0.737101	0.0203216	TANC1, ITGA3, FYN	397	11	19357	13.2977	1	0.905384	0.904182
		GOTERM_CC_DIRECT	GO:0001725~stress fiber	3	2.88462	0.0505292	BAG3, CORO1B, PDLIM7	104	72	20587	8.248	0.999992	0.382338	0.362126		GOTERM_CC_DIRECT	GO:0070062~extracellular exosome	44	23.0366	1.53416e-06	GPI, RPL5, WDR1, ARPC1B, PARK7, CORO1B, ACTR1A, IGHG1, SLK, ATIC, LAMP1, MAN1A2, EXOSC9, CREG1, CPNE1, COTL1, CPNE2, RAC1, RPS11, CFAP20, VASP, CBR1, LAMB2, GDF15, PGAM1, MINK1, FN1, RPL35A, ADAM10, PA2G4, HSPE1, LYZ, PTPRD, EXT2, NACA, SUB1, RAB35, CSNK2B, CMPK1, BLVRB, RPL28, ARF6	190	2219	20587	2.1485	0.000492343	9.84928e-05	9.35835e-05		GOTERM_BP_DIRECT	GO:0050852~T cell receptor signaling pathway	8	1.9656	0.0219472	PSMA5, RFTN1, PTPRJ, FYN, PLCG1, PSMA7, MALT1, CRKL	397	136	19357	2.86813	1	0.905384	0.904182
		GOTERM_MF_DIRECT	GO:0003723~RNA binding	47	45.1923	1.28746e-24	DAZAP1, RBM47, DDX24, NUFIP2, EIF5A2, ADAR, PARK7, NXF1, BCLAF1, FXR2, FIP1L1, RPL18A, EXOSC9, CWC22, ZNF207, RPL36, ZNF622, IGF2BP2, MAP4, MTPAP, RPS11, CFAP20, EIF4B, HNRNPA0, UTP15, BTF3, MCTS1, RBM14, WDR36, RBM15, YLPM1, HELZ, LARP4B, DEK, PA2G4, HSPE1, SRRM1, ARCN1, XRN1, DDX39B, HNRNPUL2, RPL27A, SUB1, SRSF2, NOL10, RPL28, SRSF9	103	1466	18913	5.88691	2.94827e-22	2.94827e-22	2.92252e-22		GOTERM_CC_DIRECT	GO:0010494~cytoplasmic stress granule	9	4.71204	2.27634e-06	NXF1, ATXN2, NUFIP2, FMR1, LARP4B, IGF2BP2, PQBP1	190	93	20587	10.4857	0.000730438	0.000121784	0.000115714		GOTERM_BP_DIRECT	GO:0007399~nervous system development	16	3.9312	0.0232989	CAMK2B, RBFOX1, VPS13A, FN1, VLDLR, L1CAM, NME1, PURA, ADGRG1, POFUT1, IGF2BP2, ARHGEF2, APOB, ITM2B, PAFAH1B1, ARF6	397	412	19357	1.89352	1	0.905384	0.904182
		GOTERM_MF_DIRECT	GO:0003729~mRNA binding	10	9.61538	6.45392e-06	NXF1, RBM14, RBM47, BCLAF1, FXR2, RBM15, PARK7, IGF2BP2, EIF2A, HNRNPA0	103	242	18913	7.58766	0.00147686	0.000738973	0.00073252		GOTERM_CC_DIRECT	GO:0005681~spliceosomal complex	10	5.2356	3.04282e-06	RBM3, PRPF4, DDX39B, PRPF3, CWC22, SRSF2, SNIP1, PLRG1, SLU7, SRRM1	190	129	20587	8.39943	0.00097627	0.000139535	0.00013258		GOTERM_BP_DIRECT	GO:0007015~actin filament organization	8	1.9656	0.0235488	CARMIL1, DLG1, TPM4, MYO6, RAC1, ARHGEF2, CORO1B, PPP1R9B	397	138	19357	2.82656	1	0.905384	0.904182
		GOTERM_MF_DIRECT	GO:0005515~protein binding	86	82.6923	0.000132281	GPI, DAZAP1, ARL6IP1, ARPC1B, ADAR, PARK7, CHD1, SLK, RPL18A, CWC22, CPNE1, ZNF207, COTL1, RAC1, RPS11, MTPAP, EIF2A, UTP15, NUP214, RBM14, RBM15, PGAM1, MINK1, ACOT13, ADAM10, DARS2, HNF1B, LARP4B, PLRG1, CLPX, SRRM1, EML4, ENAH, APBB1IP, PRPF4, XRN1, DDX39B, SUB1, RAB35, MYADM, SRSF2, BLVRB, RPL28, SRSF9, ARF6, RBM47, NUFIP2, DDX24, EIF5A2, HTRA2, CORO1B, NXF1, BCLAF1, FXR2, FIP1L1, BAG3, EXOSC…	103	12623	18913	1.25101	0.0298401	0.0100975	0.0100093		GOTERM_CC_DIRECT	GO:0005634~nucleus	85	44.5026	4.93076e-06	RBM27, RPL5, WDR48, CCNT1, PPP1R10, ZC3H4, FMR1, JPT2, ARPC1B, PPAN, ADAR, PARK7, CHD1, PQBP1, RBM3, TOP1MT, CWC22, CPNE1, ZNF207, WDR5, COTL1, SNIP1, CPNE2, RAC1, BRD3, RBM14, SMARCC1, RBM15, ZFR, ACOT13, ADAM10, HNF1B, PLRG1, SRRM1, WDR33, PRPF4, XRN1, SLTM, DDX39B, HNRNPUL2, PRPF3, SUB1, CSNK2B, CMPK1, SRSF2, BMP2K, ADNP, SLU7, ARHGEF5, RBM47, NUFIP2, MEPCE, HTRA2, NXF1, BCLAF1, RBM15B, FXR2, …	190	5991	20587	1.5373	0.00158153	0.000197847	0.000187985		GOTERM_BP_DIRECT	GO:0035556~intracellular signal transduction	17	4.1769	0.0235772	SHC1, DAPK1, MINK1, CDC42BPB, CRKL, KCTD9, ABR, ADCY9, PRKAR1A, FYN, PKN2, PLCG1, RAC1, ARHGEF2, PAK2, TNS1, PAK4	397	450	19357	1.84198	1	0.905384	0.904182
		GOTERM_MF_DIRECT	GO:0003676~nucleic acid binding	8	7.69231	0.00240882	DAZAP1, XRN1, DDX24, DDX39B, DARS2, RAC1, IGF2BP2, PA2G4	103	339	18913	4.33325	0.424367	0.137905	0.136701		GOTERM_CC_DIRECT	GO:0022626~cytosolic ribosome	8	4.18848	6.2992e-06	RPL5, RPL18A, RPL27A, RPL36, RPL35A, RPS11, RPL28, RPS23	190	76	20587	11.4055	0.00202001	0.000224672	0.000213473		GOTERM_BP_DIRECT	GO:0006829~zinc II ion transport	3	0.737101	0.02406	SLC30A6, SLC30A5, SLC30A1	397	12	19357	12.1895	1	0.905384	0.904182
		GOTERM_MF_DIRECT	GO:0045296~cadherin binding	7	6.73077	0.00731445	VASP, SLK, ATIC, BAG3, PARK7, CORO1B, EIF2A	103	316	18913	4.06756	0.813843	0.335002	0.332076		GOTERM_CC_DIRECT	GO:1990904~ribonucleoprotein complex	11	5.75916	9.27594e-06	RPL5, DAZAP1, RBM14, ATXN2, FMR1, MEPCE, RBM12B, LARP7, SNRPGP15, PA2G4, HNRNPA0	190	187	20587	6.37368	0.00297316	0.000297186	0.000282373		GOTERM_BP_DIRECT	GO:0051639~actin filament network formation	3	0.737101	0.02406	CARMIL1, ARPC5, PLS1	397	12	19357	12.1895	1	0.905384	0.904182
		GOTERM_MF_DIRECT	GO:0004386~helicase activity	4	3.84615	0.00895418	DDX24, DDX39B, HELZ, CHD1	103	79	18913	9.29728	0.872513	0.341751	0.338767		GOTERM_CC_DIRECT	GO:0042788~polysomal ribosome	6	3.14136	1.0184e-05	BTF3, NUFIP2, RPL18A, RPL36, LARP4B, RPS23	190	32	20587	20.3161	0.00326373	0.000297186	0.000282373		GOTERM_BP_DIRECT	GO:0006446~regulation of translational initiation	4	0.982801	0.0250062	EIF5, MTIF2, EIF2AK4, EIF4B	397	31	19357	6.29138	1	0.905384	0.904182
		GOTERM_MF_DIRECT	GO:0003735~structural constituent of ribosome	5	4.80769	0.0195632	RPL18A, RPL27A, RPL36, RPS11, RPL28	103	190	18913	4.83214	0.989158	0.606205	0.600911		GOTERM_CC_DIRECT	GO:0022625~cytosolic large ribosomal subunit	7	3.66492	1.66322e-05	RPL5, FXR2, RPL18A, RPL27A, RPL36, RPL35A, RPL28	190	59	20587	12.8554	0.00532476	0.000444912	0.000422735		GOTERM_BP_DIRECT	GO:0035987~endodermal cell differentiation	4	0.982801	0.0250062	COL4A2, COL7A1, COL12A1, FN1	397	31	19357	6.29138	1	0.905384	0.904182
		GOTERM_MF_DIRECT	GO:0051087~chaperone binding	4	3.84615	0.0211775	SDF2L1, BAG3, FN1, HSPE1	103	109	18913	6.7384	0.992566	0.606205	0.600911		GOTERM_CC_DIRECT	GO:0005840~ribosome	10	5.2356	2.96592e-05	RPL5, RPL18A, MRPS11, RPL27A, RPL36, MRPL49, RPL35A, RPS11, RPL28, RPS23	190	171	20587	6.33641	0.00947556	0.000732354	0.00069585		GOTERM_BP_DIRECT	GO:0006508~proteolysis	16	3.9312	0.0258791	HTRA2, PRCP, PARK7, IDE, MALT1, CLPX, DPP3, C3, NCSTN, XPNPEP1, XPNPEP3, RNPEP, CPNE1, LAP3, THOP1, CTSC	397	418	19357	1.86634	1	0.905384	0.904182
		GOTERM_MF_DIRECT	GO:0051082~unfolded protein binding	4	3.84615	0.0320219	NACA, HTRA2, HSPE1, CLPX	103	128	18913	5.73817	0.99942	0.725378	0.719043		GOTERM_CC_DIRECT	GO:0005737~cytoplasm	75	39.267	0.000274648	RBM27, RPL5, FMR1, JPT2, ARPC1B, ADAR, PARK7, CHD1, PQBP1, RBM3, ACTR1A, SLK, LAMP1, RPL18A, PEG10, RPL36, CPNE1, ZNF207, CPNE2, RAC1, RPS11, EIF2A, UTP15, RBM14, SMARCC1, PGAM1, MINK1, ZFR, ADAM10, DARS2, EML4, ENAH, DDX39B, PAPD5, CSNK2B, CMPK1, SRSF2, BMP2K, PPIF, ADNP, RPL28, SLU7, ARHGEF5, ARF6, RBM47, NUFIP2, CORO1B, NXF1, ATXN2, BCLAF1, FXR2, BAG3, EXOSC9, IGF2BP2, MAP4, CFAP20, LYAR, BTF3…	190	5634	20587	1.44239	0.0843987	0.00629729	0.00598341		GOTERM_BP_DIRECT	GO:0022900~electron transport chain	5	1.2285	0.0259537	NDUFS4, AKR1B1, AKR1C4, ADH5, PDIA5	397	55	19357	4.43256	1	0.905384	0.904182
		GOTERM_MF_DIRECT	GO:0003779~actin binding	6	5.76923	0.0377748	VASP, ENAH, ARPC1B, COTL1, NF2, PDLIM7	103	342	18913	3.22143	0.999852	0.725378	0.719043		GOTERM_CC_DIRECT	GO:0016020~membrane	54	28.2723	0.000531572	GPI, RPL5, ARL6IP1, LAMC3, FMR1, DIRAS2, LPCAT1, ADAR, GLIPR1, ATIC, LAMP1, RPL18A, MAN1A2, PEG10, RPL36, CPNE1, RAC1, RPS11, SLC30A5, PGAM1, DNAJB12, ADAM10, LARP4B, LEMD3, EML4, XRN1, SLTM, HNRNPUL2, PPIF, RPL28, SLU7, ARF6, NUFIP2, DDX24, HTRA2, TM9SF3, ATXN2, FXR2, BAG3, CYC1, SDF2L1, LAMB2, MX2, RPL35A, HELZ, PA2G4, HSPE1, CHERP, ARCN1, EXT1, EXT2, RPL27A, NF2, RPS23	190	3739	20587	1.56487	0.156909	0.0113756	0.0108086		GOTERM_BP_DIRECT	GO:1903078~positive regulation of protein localization to plasma membrane	5	1.2285	0.0259537	DLG1, ITGA3, PLS1, ARF6, PPP1R9B	397	55	19357	4.43256	1	0.905384	0.904182
		GOTERM_MF_DIRECT	GO:0005201~extracellular matrix structural constituent	4	3.84615	0.0393973	LAMB2, COL7A1, FN1	103	139	18913	5.28407	0.999899	0.725378	0.719043		GOTERM_CC_DIRECT	GO:0022627~cytosolic small ribosomal subunit	5	2.6178	0.000830819	MRPS11, RPS26P11, RPS11, EIF2A, RPS23	190	46	20587	11.7775	0.234177	0.0166683	0.0158375		GOTERM_BP_DIRECT	GO:0001578~microtubule bundle formation	4	0.982801	0.0271851	NUMA1, ZNF207, AAAS, MAPRE1	397	32	19357	6.09477	1	0.905384	0.904182
		GOTERM_MF_DIRECT	GO:0003730~mRNA 3'-UTR binding	5	4.80769	0.0410018	DAZAP1, RBM47, FXR2, LARP4B, IGF2BP2	103	240	18913	3.82544	0.999931	0.725378	0.719043		GOTERM_CC_DIRECT	GO:0071013~catalytic step 2 spliceosome	6	3.14136	0.00124361	FRG1, CWC22, SNRPGP15, PLRG1, SLU7, SRRM1	190	87	20587	7.4726	0.32931	0.0234823	0.0223119		GOTERM_BP_DIRECT	GO:0007017~microtubule-based process	4	0.982801	0.0271851	EML4, VBP1, KIFC3, PAFAH1B1	397	32	19357	6.09477	1	0.905384	0.904182
		GOTERM_MF_DIRECT	GO:0042803~protein homodimerization activity	9	8.65385	0.0430402	SLK, ATIC, FXR2, XPNPEP3, DARS2, ADAM10, HNF1B, PARK7, MTPAP	103	728	18913	2.27004	0.999958	0.725378	0.719043		GOTERM_CC_DIRECT	GO:0005925~focal adhesion	12	6.28272	0.00201428	VASP, APBB1IP, ENAH, RPL5, ARPC1B, ADAM10, RAC1, L1CAM, RPS11, CORO1B, PDLIM7, ARF6	190	426	20587	3.05219	0.476509	0.0359213	0.0341308		GOTERM_BP_DIRECT	GO:0043392~negative regulation of DNA binding	4	0.982801	0.0271851	SP100, NFIB, SUMO3, CPNE1	397	32	19357	6.09477	1	0.905384	0.904182
		GOTERM_MF_DIRECT	GO:0003743~translation initiation factor activity	3	2.88462	0.0467752	MCTS1, EIF4B, EIF2A	103	64	18913	8.60725	0.999983	0.725378	0.719043		GOTERM_CC_DIRECT	GO:0005844~polysome	4	2.09424	0.00470392	ATXN2, FXR2, FMR1, LARP7	190	37	20587	11.7138	0.779867	0.0794716	0.0755104		GOTERM_BP_DIRECT	GO:0007163~establishment or maintenance of cell polarity	5	1.2285	0.0275136	CAP1, DLG1, RAC1, CDC42BPB, CAP2	397	56	19357	4.35341	1	0.905384	0.904182
		GOTERM_MF_DIRECT	GO:0030621~U4 snRNA binding	2	1.92308	0.0475139	PRPF4, DDX39B	103	9	18913	40.8047	0.999986	0.725378	0.719043		GOTERM_CC_DIRECT	GO:0042995~cell projection	7	3.66492	0.00677916	VASP, ENAH, WDR1, FMR1, NF2, RAC1, ARHGEF5	190	182	20587	4.16741	0.887356	0.108806	0.103382		GOTERM_BP_DIRECT	GO:0060071~Wnt signaling pathway, planar cell polarity pathway	5	1.2285	0.0275136	MED12, PSMA5, VANGL1, RAC1, PSMA7	397	56	19357	4.35341	1	0.905384	0.904182
																GOTERM_CC_DIRECT	GO:0071005~U2-type precatalytic spliceosome	4	2.09424	0.0108785	PRPF4, PRPF3, CWC22, SNIP1	190	50	20587	8.66821	0.970137	0.162534	0.154433		GOTERM_BP_DIRECT	GO:0042981~regulation of apoptotic process	11	2.7027	0.027775	RBM25, SLK, SDF2L1, DAPK1, APEX1, BIRC6, NF2, PAK2, RTN4, MALT1, NME1	397	242	19357	2.21628	1	0.905384	0.904182
																GOTERM_CC_DIRECT	GO:0005604~basement membrane	5	2.6178	0.0114555	LAMB2, LAMC3, COL7A1, FN1	190	95	20587	5.70277	0.975238	0.162534	0.154433		GOTERM_BP_DIRECT	GO:0051301~cell division	15	3.6855	0.027884	ANKLE2, CDC123, NUMA1, EML4, PPP1CB, ZNF207, BIRC6, PKN2, MAP4, ARHGEF2, MAPRE1, MISP, SPG20, PAFAH1B1, ARF6	397	385	19357	1.89967	1	0.905384	0.904182
																GOTERM_CC_DIRECT	GO:0031527~filopodium membrane	3	1.57068	0.0116457	VASP, NF2, ARF6	190	18	20587	18.0588	0.976721	0.162534	0.154433		GOTERM_BP_DIRECT	GO:0030042~actin filament depolymerization	3	0.737101	0.0280553	WDR1, TWF1, PPP1R9B	397	13	19357	11.2519	1	0.905384	0.904182
																GOTERM_CC_DIRECT	GO:0032433~filopodium tip	3	1.57068	0.0156993	FMR1	190	21	20587	15.4789	0.993777	0.208502	0.19811		GOTERM_BP_DIRECT	GO:0042659~regulation of cell fate specification	3	0.737101	0.0280553	HDAC1, RBBP7, GATAD2B	397	13	19357	11.2519	1	0.905384	0.904182
																GOTERM_CC_DIRECT	GO:0035577~azurophil granule membrane	4	2.09424	0.0162385	GLIPR1, LAMP1, LPCAT1, CPNE1	190	58	20587	7.4726	0.99478	0.208502	0.19811		GOTERM_BP_DIRECT	GO:2001046~positive regulation of integrin-mediated signaling pathway	3	0.737101	0.0280553	LAMB2, LAMC1, NID1	397	13	19357	11.2519	1	0.905384	0.904182
																GOTERM_CC_DIRECT	GO:0030864~cortical actin cytoskeleton	4	2.09424	0.0185672	WDR1, MYADM, COTL1, NF2	190	61	20587	7.10509	0.997561	0.222189	0.211114		GOTERM_BP_DIRECT	GO:0050804~modulation of synaptic transmission	6	1.4742	0.0289588	ABR, FYN, PLCG1, RTN4, PAFAH1B1, PPP1R9B	397	84	19357	3.48273	1	0.911706	0.910495
																GOTERM_CC_DIRECT	GO:0030687~preribosome, large subunit precursor	3	1.57068	0.0186888	NSA2, PPAN, ZNF622	190	23	20587	14.133	0.997656	0.222189	0.211114		GOTERM_BP_DIRECT	GO:0045773~positive regulation of axon extension	4	0.982801	0.0294619	GDI1, FN1, L1CAM, PAFAH1B1	397	33	19357	5.91008	1	0.911706	0.910495
																GOTERM_CC_DIRECT	GO:0043260~laminin-11 complex	2	1.04712	0.0272909	LAMB2	190	3	20587	72.2351	0.999861	0.312871	0.297276		GOTERM_BP_DIRECT	GO:0051603~proteolysis involved in cellular protein catabolic process	4	0.982801	0.0294619	IDE, CTSC, MALT1, CLPX	397	33	19357	5.91008	1	0.911706	0.910495
																GOTERM_CC_DIRECT	GO:0005694~chromosome	7	3.66492	0.0306285	ZC3H4, FMR1, TOP1MT, ZFR, BRIX1, UBAP2, RPF2	190	255	20587	2.97439	0.999954	0.329757	0.31332		GOTERM_BP_DIRECT	GO:0051028~mRNA transport	6	1.4742	0.0302719	NXF1, BCLAF1, RBM8A, EIF5A2, IGF2BP2, AAAS	397	85	19357	3.44175	1	0.924111	0.922884
																GOTERM_CC_DIRECT	GO:0101031~chaperone complex	3	1.57068	0.0308184	SDF2L1, BAG3, SDF2	190	30	20587	10.8353	0.999957	0.329757	0.31332		GOTERM_BP_DIRECT	GO:0031529~ruffle organization	3	0.737101	0.0322953	CARMIL1, RAC1, CORO1B	397	14	19357	10.4482	1	0.972735	0.971443
																GOTERM_CC_DIRECT	GO:0030027~lamellipodium	6	3.14136	0.0323537	VASP, APBB1IP, ENAH, NF2, RAC1, CORO1B	190	192	20587	3.38602	0.999974	0.335017	0.318318		GOTERM_BP_DIRECT	GO:0000132~establishment of mitotic spindle orientation	4	0.982801	0.034308	NUMA1, MAPRE1, MISP, PAFAH1B1	397	35	19357	5.57236	1	1	0.999114
																GOTERM_CC_DIRECT	GO:0015030~Cajal body	4	2.09424	0.0350812	PRPF4, PRPF3, FMR1, FRG1	190	78	20587	5.55655	0.999989	0.351908	0.334367		GOTERM_BP_DIRECT	GO:0009888~tissue development	4	0.982801	0.034308	LAMA5, LAMB2, LAMC1, AGRN	397	35	19357	5.57236	1	1	0.999114
																GOTERM_CC_DIRECT	GO:0005685~U1 snRNP	3	1.57068	0.0388116	SNRPGP15, LUC7L2	190	34	20587	9.56053	0.999997	0.370977	0.352486		GOTERM_BP_DIRECT	GO:0006457~protein folding	9	2.2113	0.034969	ERO1A, FKBP10, VBP1, BAG3, TBCE, HSPE1, PDIA5, CLPX, CCT6B	397	183	19357	2.39794	1	1	0.999114
																GOTERM_CC_DIRECT	GO:0036464~cytoplasmic ribonucleoprotein granule	4	2.09424	0.0447792	FXR2, FMR1, RAC1, RPL28	190	86	20587	5.03966	1	0.370977	0.352486		GOTERM_BP_DIRECT	GO:0032456~endocytic recycling	5	1.2285	0.0361402	VPS29, EHD4, RAB35, PTPN23, ARF6	397	61	19357	3.99657	1	1	0.999114
																GOTERM_CC_DIRECT	GO:0030424~axon	8	4.18848	0.0449189	FXR2, FMR1, MINK1, ADAM10, ADNP, PARK7, MAP4, L1CAM	190	353	20587	2.45558	1	0.370977	0.352486		GOTERM_BP_DIRECT	GO:0051149~positive regulation of muscle cell differentiation	3	0.737101	0.0367685	LAMB2, LAMC1, NID1	397	15	19357	9.75164	1	1	0.999114
																GOTERM_CC_DIRECT	GO:0005854~nascent polypeptide-associated complex	2	1.04712	0.0450719	BTF3, NACA	190	5	20587	43.3411	1	0.370977	0.352486		GOTERM_BP_DIRECT	GO:0010811~positive regulation of cell-substrate adhesion	4	0.982801	0.036876	ITGA3, RAC1, NID1, PPM1F	397	36	19357	5.41758	1	1	0.999114
																GOTERM_CC_DIRECT	GO:0044326~dendritic spine neck	2	1.04712	0.0450719	FXR2, FMR1	190	5	20587	43.3411	1	0.370977	0.352486		GOTERM_BP_DIRECT	GO:0043488~regulation of mRNA stability	5	1.2285	0.0380322	PSMA5, FXR2, APEX1, PABPC4, PSMA7	397	62	19357	3.93211	1	1	0.999114
																GOTERM_CC_DIRECT	GO:0071598~neuronal ribonucleoprotein granule	2	1.04712	0.0450719	FMR1, PQBP1	190	5	20587	43.3411	1	0.370977	0.352486		GOTERM_BP_DIRECT	GO:0019682~glyceraldehyde-3-phosphate metabolic process	2	0.4914	0.0404979	TPI1, TALDO1	397	2	19357	48.7582	1	1	0.999114
																GOTERM_CC_DIRECT	GO:1902737~dendritic filopodium	2	1.04712	0.0450719	FXR2, FMR1	190	5	20587	43.3411	1	0.370977	0.352486		GOTERM_BP_DIRECT	GO:0051012~microtubule sliding	2	0.4914	0.0404979	MAP4, PAFAH1B1	397	2	19357	48.7582	1	1	0.999114
																GOTERM_CC_DIRECT	GO:0032040~small-subunit processome	3	1.57068	0.0497691	WDR36, NOL10, WDR46	190	39	20587	8.33482	1	0.399397	0.37949		GOTERM_BP_DIRECT	GO:1903094~negative regulation of protein K48-linked deubiquitination	2	0.4914	0.0404979	UBXN1, PARK7	397	2	19357	48.7582	1	1	0.999114
																GOTERM_MF_DIRECT	GO:0003723~RNA binding	86	45.0262	5.13095e-45	RBM27, RPL5, DAZAP1, PPP1R10, ZC3H4, FMR1, MRPS11, PPAN, ADAR, PARK7, WDR46, RBM3, RPL18A, PEG10, CWC22, RPL36, ZNF207, SNIP1, RPS11, MTPAP, UTP15, WDR36, RBM14, RBM15, NCOA5, ZFR, LARP4B, SRRM1, WDR33, NSA2, XRN1, SLTM, DDX39B, HNRNPUL2, PAPD5, PRPF3, SUB1, RBM12B, FRG1, SRSF2, SNRPGP15, RPL28, LUC7L2, SRSF9, RBM47, NUFIP2, DDX24, MEPCE, EIF5A2, RPF2, NXF1, ATXN2, BCLAF1, RBM15B, FXR2, FIP1L1, F…	187	1466	18913	5.93312	1.6573e-42	1.6573e-42	1.63677e-42		GOTERM_BP_DIRECT	GO:1905551~negative regulation of protein localization to endoplasmic reticulum	2	0.4914	0.0404979	BTF3, NACA	397	2	19357	48.7582	1	1	0.999114
																GOTERM_MF_DIRECT	GO:0003729~mRNA binding	20	10.4712	3.35717e-12	RBM14, RBM47, RBM15, FMR1, LARP7, PARK7, NXF1, RBM15B, BCLAF1, FXR2, PEG10, RPS26P11, SNIP1, IGF2BP2, LUC7L2, EIF2A, HNRNPA0	187	242	18913	8.3586	1.08438e-09	5.42183e-10	5.35469e-10		GOTERM_BP_DIRECT	GO:2000157~negative regulation of ubiquitin-specific protease activity	2	0.4914	0.0404979	UBXN1, PARK7	397	2	19357	48.7582	1	1	0.999114
																GOTERM_MF_DIRECT	GO:0003735~structural constituent of ribosome	12	6.28272	2.93466e-06	RPL5, RPL18A, MRPS11, RPL27A, RPL36, MRPL49, RPS26P11, RPL35A, DROSHA, RPS11, RPL28, RPS23	187	190	18913	6.38773	0.000947446	0.000315965	0.000312052		GOTERM_BP_DIRECT	GO:0006165~nucleoside diphosphate phosphorylation	3	0.737101	0.0414635	AK1, CMPK1, NME1	397	16	19357	9.14216	1	1	0.999114
																GOTERM_MF_DIRECT	GO:0003676~nucleic acid binding	14	7.32984	3.22059e-05	DAZAP1, DDX24, ZFR, DARS2, PA2G4, LEMD3, XRN1, SLTM, DDX39B, PEG10, RBM12B, ACIN1, RAC1, IGF2BP2	187	339	18913	4.17683	0.0103487	0.00260062	0.00256842		GOTERM_BP_DIRECT	GO:0030902~hindbrain development	3	0.737101	0.0414635	NFIB, HNF1B, TBR1	397	16	19357	9.14216	1	1	0.999114
																GOTERM_MF_DIRECT	GO:0005515~protein binding	148	77.4869	0.000145303	RPL5, CCNT1, ARL6IP1, FMR1, JPT2, PARK7, MT-ND1, IGHG1, SLK, LAMP1, RPL18A, PEG10, CWC22, ZNF207, COTL1, CPNE1, SNIP1, CPNE2, RPS11, MTPAP, EIF2A, NUP214, SMARCC1, ACOT13, ADAM10, HNF1B, LARP4B, LEMD3, CLPX, SRRM1, EML4, PRPF4, XRN1, DDX39B, PRPF3, SUB1, RAB35, CSNK2B, MYADM, SRSF2, PPIF, ADNP, RPL28, SRSF9, EIF5A2, MEPCE, HTRA2, RPF2, CORO1B, ATXN2, FXR2, BAG3, BRIX1, CYC1, MAP4, LYAR, MCTS1, BT…	187	12623	18913	1.18582	0.0458517	0.00938656	0.00927032		GOTERM_BP_DIRECT	GO:0050684~regulation of mRNA processing	3	0.737101	0.0414635	RBM8A, SAFB2, IWS1	397	16	19357	9.14216	1	1	0.999114
																GOTERM_MF_DIRECT	GO:0048027~mRNA 5'-UTR binding	4	2.09424	0.00205998	RPL5, MRPS11, FMR1, IGF2BP2	187	26	18913	15.5599	0.486271	0.110895	0.109522		GOTERM_BP_DIRECT	GO:0030833~regulation of actin filament polymerization	4	0.982801	0.0422985	ARPC1B, COTL1, ARPC5, PFN2	397	38	19357	5.13244	1	1	0.999114
																GOTERM_MF_DIRECT	GO:0097322~7SK snRNA binding	3	1.57068	0.00330942	CCNT1, MEPCE, LARP7	187	9	18913	33.713	0.657237	0.152706	0.150815		GOTERM_BP_DIRECT	GO:0031647~regulation of protein stability	6	1.4742	0.0454657	SEPT8, USP47, DAD1, GIPC1, ANK2, NF2	397	95	19357	3.07946	1	1	0.999114
																GOTERM_MF_DIRECT	GO:0017070~U6 snRNA binding	3	1.57068	0.00809952	PRPF4, DDX39B, LARP7	187	14	18913	21.6727	0.92769	0.310589	0.306742		GOTERM_BP_DIRECT	GO:0008631~intrinsic apoptotic signaling pathway in response to oxidative stress	3	0.737101	0.0463696	STK24, ARL6IP5, ZNF622	397	17	19357	8.60439	1	1	0.999114
																GOTERM_MF_DIRECT	GO:0019843~rRNA binding	4	2.09424	0.00865418	PPAN, BRIX1, RPF2, RPS11	187	43	18913	9.40828	0.939642	0.310589	0.306742		GOTERM_BP_DIRECT	GO:0051489~regulation of filopodium assembly	3	0.737101	0.0463696	FXR2, MYO10, ARF6	397	17	19357	8.60439	1	1	0.999114
																GOTERM_MF_DIRECT	GO:0042328~heparan sulfate N-acetylglucosaminyltransferase activity	2	1.04712	0.0195728	EXT1, EXT2	187	2	18913	101.139	0.998313	0.556399	0.549509		GOTERM_CC_DIRECT	GO:0005829~cytosol	210	51.5971	2.98388e-27	VPS29, AHCYL1, ARL6IP1, PPP2R2A, CRKL, CCT6B, RPL18A, CPNE1, RPL36, ANKFY1, KIF21A, KAT7, EIF2D, RPS11, NUP214, ACOT7, METTL1, TALDO1, ANK2, GAPVD1, GTPBP1, CLPX, SRRM1, EML4, XRN1, PPA2, PPA1, PDE12, PRKAR1A, LAP3, RPL28, STXBP2, EIF5A2, TWF1, AAAS, ADH5, GSPT1, GIGYF2, HELZ2, ABR, FXR2, MYO6, MAP4, PLCG1, APOB, BTF3, VASP, MCTS1, CARMIL1, GSTM3, LRBA, PRRC2C, EIF2AK4, PARP14, ANLN, EIF5, GIPC1,…	404	5521	20587	1.93827	1.56653e-24	1.56653e-24	1.45613e-24
																GOTERM_MF_DIRECT	GO:0050509~N-acetylglucosaminyl-proteoglycan 4-beta-glucuronosyltransferase activity	2	1.04712	0.0195728	EXT1, EXT2	187	2	18913	101.139	0.998313	0.556399	0.549509		GOTERM_CC_DIRECT	GO:0070062~extracellular exosome	121	29.7297	2.86584e-26	SCARB2, AHCYL1, COL12A1, LY75, PARK7, PPP1CB, SLK, COTL1, CPNE1, ANKFY1, RPS11, PLS1, ACOT7, TPM4, ADAM10, SARS, TALDO1, COL4A2, PPA1, SUB1, RAB35, CMPK1, LAP3, RPL28, PFN2, STXBP2, AK1, NID1, NDRG1, CORO1B, ADH5, DPP3, C3, CYB5R1, ADGRG1, NCSTN, PSAP, MYO6, SAFB2, PACSIN3, PLXNA1, APOB, RAB6A, VASP, CARMIL1, GSTM3, GOT2, FN1, ARPC5, PA2G4, CP, DLG1, EHD4, STK24, NACA, GIPC1, MELTF, ITM2B, GPI, N…	404	2219	20587	2.77869	1.50457e-23	7.52283e-24	6.99265e-24
																GOTERM_MF_DIRECT	GO:0003677~DNA binding	22	11.5183	0.0206712	WDR48, CCNT1, PPP1R10, FMR1, ZFR, RPA1, ADAR, HNF1B, DEK, CHD1, PQBP1, SRRM1, BCLAF1, SON, NACA, NFIC, PEG10, PAPD5, TOP1MT, ZNF207, ADNP, LYAR	187	1325	18913	1.67929	0.998825	0.556399	0.549509		GOTERM_CC_DIRECT	GO:0005925~focal adhesion	34	8.35381	2.03214e-11	SCARB2, DCTN4, RPLP1, ITGB3, ARPC1B, TWF1, CORO1B, PPP1CB, NCSTN, FLOT1, RAC1, RPS11, MISP, PDLIM7, TNS1, PAK4, VASP, CAP1, TPM4, ITGA3, ANXA5, RPL13A, ADAM10, KIF23, ARPC5, L1CAM, GAK, APBB1IP, ENAH, TRIP6, ARHGEF2, LAP3, MAPRE1, ARF6	404	426	20587	4.06706	1.06687e-08	3.55625e-09	3.30562e-09
																GOTERM_MF_DIRECT	GO:0045182~translation regulator activity	3	1.57068	0.024881	FXR2, FMR1, IGF2BP2	187	25	18913	12.1367	0.999708	0.618197	0.610541		GOTERM_CC_DIRECT	GO:0016020~membrane	126	30.9582	2.00402e-10	ERO1A, SCARB2, ANKLE2, GOLT1B, ARL6IP1, GOLIM4, SLC4A3, FADS2, APMAP, RPL18A, POFUT1, RPL36, ARL6IP5, CPNE1, ANKFY1, PTGFRN, RPS11, TPM4, SLC30A5, DNAJB12, ADAM10, ANK2, SLC30A1, LARP4B, GTPBP1, ATXN2L, EML4, ADCY9, TXLNA, COL4A2, XRN1, HNRNPUL2, PRKAR1A, RPL28, IGSF3, MGST3, HTRA2, AAAS, PLD1, GIGYF2, TOR1AIP1, HELZ2, ABR, CYB5R1, ADGRG1, NCSTN, FXR2, BAG3, MYO6, CYC1, RAB6A, SDF2L1, API5, LRBA,…	404	3739	20587	1.71722	1.05211e-07	2.63027e-08	2.4449e-08
																GOTERM_MF_DIRECT	GO:0042803~protein homodimerization activity	14	7.32984	0.0280364	CDSN, GDF15, FMR1, ADAM10, DARS2, HNF1B, PARK7, EXT1, FXR2, SLK, ATIC, XPNPEP3, DROSHA, MTPAP	187	728	18913	1.94498	0.999897	0.62365	0.615927		GOTERM_CC_DIRECT	GO:0005737~cytoplasm	167	41.0319	1.03787e-09	SCARB2, SAMD9L, AHCYL1, PARK7, PPP1CB, TIAL1, SLK, RPL18A, RAVER1, RPL36, ZNF207, CPNE1, KIF21A, EIF2D, RPS11, EIF2A, TNS1, PLS1, RARS2, RBFOX1, DAPK1, ADAM10, SARS, TALDO1, SLC30A1, EML4, TXLNA, PPA2, DDX39B, PPA1, PRKAR1A, CMPK1, SRSF2, LAP3, RPL28, CARS2, PFN2, RBM8A, SHC1, AK1, TWF1, DDX60, NDRG1, CORO1B, GSPT1, DPP3, HELZ2, FXR2, BAG3, MYO6, SAFB2, PACSIN3, MAP4, PLCG1, APOB, BTF3, VASP, GST…	404	5634	20587	1.51047	5.44881e-07	1.08976e-07	1.01296e-07
																GOTERM_MF_DIRECT	GO:0050508~glucuronosyl-N-acetylglucosaminyl-proteoglycan 4-alpha-N-acetylglucosaminyltransferase activity	2	1.04712	0.0292158	EXT1, EXT2	187	3	18913	67.426	0.999931	0.62365	0.615927		GOTERM_CC_DIRECT	GO:0016607~nuclear speck	28	6.87961	1.18072e-07	TCERG1, RBM25, RBM8A, HP1BP3, PARN, CHD5, NXF1, BCLAF1, CWC22, ZC3H18, SRSF11, CARMIL1, RBM14, RBM15, API5, DNAJC11, YLPM1, PLRG1, GATAD2B, SRRM1, ATXN2L, PRPF4, DDX39B, APEX1, SARNP, SRSF2, NCBP3, SRSF9	404	430	20587	3.31819	6.19857e-05	1.03313e-05	9.60316e-06
																GOTERM_MF_DIRECT	GO:0003730~mRNA 3'-UTR binding	7	3.66492	0.031622	RPL5, DAZAP1, RBM47, FXR2, FMR1, LARP4B, IGF2BP2	187	240	18913	2.94989	0.999969	0.62365	0.615927		GOTERM_CC_DIRECT	GO:0005654~nucleoplasm	118	28.9926	1.12894e-06	TCERG1, PPP2R2A, PARK7, THUMPD1, CRKL, PPP1CB, TIAL1, CWC22, ZNF207, CPNE1, KAT7, RPS11, MTPAP, NUP214, ACOT7, METTL1, SLC30A5, HNF1B, WBP11, GTF2F2, CLPX, SRRM1, PRPF4, DDX39B, TBL1XR1, HNRNPUL2, SARNP, SUB1, CMPK1, SRSF2, LAP3, SNRPC, SRSF9, RBM8A, AAAS, HELZ2, ORC3, MYO6, SAFB2, PLXNA1, CARMIL1, DNAJC11, IRF2BP2, ANLN, STK24, KIF4A, RIOX2, UBA2, UBE2O, RPS21, GPI, DAZAP1, UBXN1, NUMA1, ITGB3, …	404	3962	20587	1.51768	0.000592517	8.46703e-05	7.87031e-05
																GOTERM_MF_DIRECT	GO:0015020~glucuronosyltransferase activity	3	1.57068	0.0328237	EXT1, EXT2	187	29	18913	10.4627	0.999979	0.62365	0.615927		GOTERM_CC_DIRECT	GO:0030027~lamellipodium	16	3.9312	6.07469e-06	VASP, CARMIL1, MYO10, MYO9B, CDC42BPB, ARPC5, CORO1B, CTTNBP2NL, PPP1R9B, APBB1IP, ENAH, FLOT1, PKN2, NF2, PLCG1, RAC1	404	192	20587	4.24649	0.00318414	0.000398652	0.000370556
																GOTERM_MF_DIRECT	GO:0035064~methylated histone binding	4	2.09424	0.0364823	FMR1, WDR5, CHD1, MPHOSPH8	187	74	18913	5.46697	0.999994	0.63177	0.623946		GOTERM_CC_DIRECT	GO:0010494~cytoplasmic stress granule	11	2.7027	1.40665e-05	TIAL1, ATXN2L, NXF1, RBFOX1, SSB, NUFIP2, PABPC4, PRRC2C, LARP4B, IGF2BP2, GIGYF2	404	93	20587	6.02728	0.00735777	0.000820547	0.000762718
																GOTERM_MF_DIRECT	GO:0045296~cadherin binding	8	4.18848	0.0371629	VASP, SLK, ATIC, BAG3, UBAP2, PARK7, CORO1B, EIF2A	187	316	18913	2.56048	0.999995	0.63177	0.623946		GOTERM_CC_DIRECT	GO:0031527~filopodium membrane	6	1.4742	1.94694e-05	VASP, MYO10, ITGA3, ITGB3, NF2, ARF6	404	18	20587	16.986	0.0101695	0.00102215	0.000950108
																GOTERM_MF_DIRECT	GO:0004386~helicase activity	4	2.09424	0.0429678	DDX24, DDX39B, HELZ, CHD1	187	79	18913	5.12096	0.999999	0.69393	0.685336		GOTERM_CC_DIRECT	GO:0042788~polysomal ribosome	7	1.7199	3.19202e-05	BTF3, NUFIP2, RPL18A, RPL36, LARP4B, RPS21, ABCF1	404	32	20587	11.147	0.0166188	0.00152347	0.0014161
																GOTERM_MF_DIRECT	GO:0033592~RNA strand annealing activity	2	1.04712	0.0482198	FMR1, EIF4B	187	5	18913	40.4556	1	0.741667	0.732482		GOTERM_CC_DIRECT	GO:0005884~actin filament	10	2.457	6.1647e-05	TPM4, MYO6, COTL1, TWF1, FYN, MYO9B, RAC1, MISP, CORO1B, PLS1	404	89	20587	5.72561	0.0318475	0.00269706	0.00250698
																														GOTERM_CC_DIRECT	GO:0034774~secretory granule lumen	11	2.7027	8.86724e-05	PSMA5, C3, CSTB, GPI, PDXK, AGL, PGAM1, COTL1, HMGB1, ARPC5, APRT	404	115	20587	4.87424	0.045488	0.003581	0.00332863
																														GOTERM_CC_DIRECT	GO:0022626~cytosolic ribosome	9	2.2113	0.000118684	RPL18A, RPLP1, RPL27A, RPL36, RPL13A, EIF2AK4, RPS11, RPS21, RPL28	404	76	20587	6.03449	0.060411	0.00428249	0.00398067
																														GOTERM_CC_DIRECT	GO:0005788~endoplasmic reticulum lumen	18	4.4226	0.000122357	ERO1A, FKBP10, SDF2L1, LAMB2, COL12A1, FN1, ADAM10, LAMC1, CP, PDIA5, C3, COL4A2, P4HA1, COL7A1, CALU, MELTF, APOB, CTSC	404	306	20587	2.99752	0.0622213	0.00428249	0.00398067
																														GOTERM_CC_DIRECT	GO:0005938~cell cortex	13	3.1941	0.000152552	MYO10, NUMA1, DCTN4, MYO9B, CRIP2, ANLN, GIPC1, MYO6, TRIP10, RAC1, MISP, PAFAH1B1, ARF6	404	172	20587	3.85147	0.0769721	0.00500561	0.00465283
																														GOTERM_CC_DIRECT	GO:0032587~ruffle membrane	10	2.457	0.000164869	ITGB3, MYO6, TWF1, PTPRJ, NF2, PLCG1, RAC1, ARHGEF2, PPP1R9B, NME1	404	101	20587	5.04534	0.0829225	0.00509154	0.0047327
																														GOTERM_CC_DIRECT	GO:0030864~cortical actin cytoskeleton	8	1.9656	0.000183575	CAP1, WDR1, FLOT1, MYADM, COTL1, NF2, MISP, PPP1R9B	404	61	20587	6.68301	0.0918863	0.00532346	0.00494828
																														GOTERM_CC_DIRECT	GO:0098978~glutamatergic synapse	21	5.15971	0.000192658	LAMA5, DAPK1, ITGA3, ITGB3, ADAM10, PPP2R2A, RTN4, DNM3, TANC1, PURA, ABR, DLG1, PRKAR1A, GIPC1, FLOT1, PLCG1, RAC1, PAK2, PFN2, PAFAH1B1, ARF6	404	411	20587	2.60369	0.0962074	0.00532346	0.00494828
																														GOTERM_CC_DIRECT	GO:0005789~endoplasmic reticulum membrane	40	9.82801	0.000300084	ERO1A, PIGS, SCARB2, ANKLE2, AHCYL1, PIGT, ARL6IP1, ADPGK, MGST3, EIF5A2, LPCAT1, B3GLCT, HTRA2, PLD1, LMF2, RTN4, FADS2, SEC61A1, CYB5R1, ARL6IP5, PTGFRN, RAC1, APOB, EMC7, UBXN4, RAB6A, TMED5, SEC24B, LRBA, SLC30A5, SEC16A, DNAJB12, VPS13A, CYP4F11, PDIA5, YIF1A, ARCN1, DLG1, DAD1, CALU	404	1108	20587	1.83964	0.145781	0.0078772	0.00732205
																														GOTERM_CC_DIRECT	GO:0043231~intracellular membrane-bounded organelle	36	8.84521	0.00037444	ERO1A, VAC14, VPS29, AHCYL1, MGST3, EIF5A2, PRCP, PTPN23, PLD1, PIK3C2A, OSBPL10, PSAP, SAFB2, RAB29, ANKFY1, APOB, MTPAP, MISP, CTSC, SLC16A1, VBP1, ADAM10, TALDO1, HNF1B, LRWD1, WBP11, CYP4F11, YIF1A, GAK, EHD4, P4HA1, ATP6V1B2, TRIP10, BLVRB, ITM2B, VAMP2	404	967	20587	1.89709	0.178495	0.00936099	0.00870126
																														GOTERM_CC_DIRECT	GO:0005794~Golgi apparatus	40	9.82801	0.000444481	GDI1, GOLIM4, LPCAT1, PLD1, GIGYF2, NCSTN, MAN1A2, MYO6, RAB29, ZNF622, PTGFRN, RAB6A, CTSC, TMED5, SCYL1, PAK4, ARFGEF1, GALNT7, SLC30A6, LRBA, SLC30A5, QPCTL, SEC16A, MINK1, VPS13A, ADAM10, SLC30A1, YIF1A, DNM3, GAK, DLG1, STK24, TRIP10, CALU, KIFC3, ARHGEF2, MAPRE1, ACBD3, ITM2B, ARF6	404	1131	20587	1.80223	0.208167	0.0106069	0.00985939
																														GOTERM_CC_DIRECT	GO:0005856~cytoskeleton	23	5.65111	0.000481061	VASP, TPM4, HTRA2, TWF1, ANK2, CDC42BPB, CORO1B, OSBPL10, SEPT8, APBB1IP, ENAH, KIF4A, TRIP6, TBCE, RAB29, TRIP10, ARL6IP5, NF2, IGF2BP2, RAC1, ARHGEF2, PFN2, TNS1	404	509	20587	2.30262	0.223235	0.0109807	0.0102069
																														GOTERM_CC_DIRECT	GO:0005604~basement membrane	9	2.2113	0.000554511	LAMA5, DLG1, COL4A2, LAMB2, COL7A1, FN1, LAMC1, NID1, AGRN	404	95	20587	4.82759	0.252633	0.0119399	0.0110985
																														GOTERM_CC_DIRECT	GO:0005840~ribosome	12	2.9484	0.000568568	RPL18A, RPLP1, APEX1, RPL27A, TBCE, RPL36, RPL13A, RPL22L1, MRPL23, RPS11, RPS21, RPL28	404	171	20587	3.57599	0.258131	0.0119399	0.0110985
																														GOTERM_CC_DIRECT	GO:0048471~perinuclear region of cytoplasm	29	7.12531	0.00065914	TWF1, PARK7, PLD1, NDRG1, MALT1, CORO1B, PPM1F, SLK, MYO6, RAB29, FYN, PAK2, ARFGEF1, ITGA3, ANXA4, SEC16A, MYO9B, TPD52L2, DNM3, GAK, DLG1, EHD4, APEX1, TRIP10, PKN2, NF2, SLIRP, VAMP2, PAFAH1B1	404	735	20587	2.01058	0.292602	0.0133095	0.0123715
																														GOTERM_CC_DIRECT	GO:1904813~ficolin-1-rich granule lumen	10	2.457	0.000756121	PSMA5, KCMF1, CSTB, GPI, AGL, PGAM1, COTL1, PDAP1, HMGB1, ARPC5	404	124	20587	4.10951	0.327743	0.0141237	0.0131283
																														GOTERM_CC_DIRECT	GO:0005759~mitochondrial matrix	19	4.6683	0.000763593	RARS2, SHC1, GFM2, ECI1, GOT2, ACOT13, DARS2, PARK7, HSPE1, ACSF2, CLPX, PDP1, SUPV3L1, NADK2, PPA2, LACTB2, PDE12, AKR1B15, CARS2	404	391	20587	2.47622	0.330376	0.0141237	0.0131283
																														GOTERM_CC_DIRECT	GO:0001726~ruffle	9	2.2113	0.000780167	MYO10, MYO6, ATP6V1B2, MYADM, MYO9B, NF2, PLCG1, PDLIM7, ARF6	404	100	20587	4.58621	0.336182	0.0141237	0.0131283
																														GOTERM_CC_DIRECT	GO:0045202~synapse	23	5.65111	0.000814601	CAMK2B, KCMF1, USP14, SLC16A1, ITGB3, RPL13A, DNM3, ENAH, EIF5, XRN1, PPA2, HNRNPUL2, GPC1, RPL27A, ERC1, AGRN, RPS11, RPL28, RPS21, VAMP2, HNRNPA0, SPG20, PAFAH1B1	404	530	20587	2.21138	0.348084	0.0142555	0.0132509
																														GOTERM_CC_DIRECT	GO:0022625~cytosolic large ribosomal subunit	7	1.7199	0.00101781	FXR2, RPL18A, RPLP1, RPL27A, RPL36, RPL13A, RPL28	404	59	20587	6.04586	0.414109	0.0172371	0.0160223
																														GOTERM_CC_DIRECT	GO:0005783~endoplasmic reticulum	39	9.58231	0.00106064	ERO1A, FKBP10, VAC14, ANKLE2, UBXN1, GOLT1B, ADPGK, MGST3, LPCAT1, HTRA2, HMGB1, PARK7, GIGYF2, RTN4, SEC61A1, NCSTN, POFUT1, MAN1A2, RPL36, UBXN4, TMED5, UTP15, SDF2L1, LRBA, SEC16A, DNAJB12, ZDHHC13, CNPY2, SLC30A1, PDIA5, ARCN1, DLG1, LSG1, EHD4, P4HA1, APEX1, RPL27A, CALU, CRAT	404	1144	20587	1.7372	0.427151	0.0174012	0.0161748
																														GOTERM_CC_DIRECT	GO:0043260~laminin-11 complex	3	0.737101	0.00113191	LAMA5, LAMB2, LAMC1	404	3	20587	50.9579	0.44821	0.0180076	0.0167385
																														GOTERM_CC_DIRECT	GO:0005768~endosome	16	3.9312	0.00156456	VPS29, RFTN1, HMGB1, PTPN23, ARPC5, GAPVD1, PLD1, GIGYF2, GPC1, MYO6, FLOT1, PACSIN3, ANKFY1, FYN, BIRC6, ARF6	404	317	20587	2.57201	0.560464	0.0241586	0.022456
																														GOTERM_CC_DIRECT	GO:0031253~cell projection membrane	4	0.982801	0.0018401	SLC12A2, DLG1, RAB35, MAPRE1	404	13	20587	15.6794	0.619755	0.0276014	0.0256562
																														GOTERM_CC_DIRECT	GO:0005874~microtubule	16	3.9312	0.00193763	KIF23, HOOK3, NDRG1, DNM3, EML4, DLG1, KIF4A, TBCE, ZNF207, KIF21A, MAP4, KIFC3, ARHGEF2, MAPRE1, CFAP20, PAFAH1B1	404	324	20587	2.51644	0.638771	0.0282571	0.0262657
																														GOTERM_CC_DIRECT	GO:0000781~chromosome, telomeric region	11	2.7027	0.00222705	PPP1CB, PURA, SP100, SMCHD1, SSB, APEX1, ORC3, RPA1, LRWD1, RBBP7, GATAD2B	404	173	20587	3.2401	0.689789	0.0316	0.0293729
																														GOTERM_CC_DIRECT	GO:0005681~spliceosomal complex	9	2.2113	0.00392361	PRPF4, DDX39B, API5, CWC22, SRSF2, PLRG1, WBP11, SNRPC, SRRM1	404	129	20587	3.5552	0.873048	0.0542077	0.0503874
																														GOTERM_CC_DIRECT	GO:0042470~melanosome	8	1.9656	0.00437036	NCSTN, ITGB3, RAB35, FLOT1, RAB29, CALU, ATP6V1B2, RAC1	404	104	20587	3.91984	0.899688	0.0588317	0.0546855
																														GOTERM_CC_DIRECT	GO:0030175~filopodium	7	1.7199	0.00453141	VASP, ENAH, MYO10, MYO6, TWF1, NF2, PPP1R9B	404	79	20587	4.51526	0.907856	0.0594748	0.0552832
																														GOTERM_CC_DIRECT	GO:0015629~actin cytoskeleton	13	3.1941	0.00527395	VASP, WDR1, DAPK1, ARPC1B, TWF1, MYO9B, ARPC5, ARHGAP35, CTTNBP2NL, PPP1R9B, ANLN, MYO6, PDLIM7	404	259	20587	2.55773	0.937722	0.0675323	0.0627728
																														GOTERM_CC_DIRECT	GO:0016581~NuRD complex	4	0.982801	0.00571488	HDAC1, CHD5, RBBP7, GATAD2B	404	19	20587	10.728	0.950655	0.071436	0.0664014
																														GOTERM_CC_DIRECT	GO:0005912~adherens junction	10	2.457	0.00924703	DLG1, FLOT1, ADAM10, PARK7, NF2, NDRG1, PDLIM7, TJP2, PAK4, PPP1R9B	404	180	20587	2.831	0.992382	0.1129	0.104943
																														GOTERM_CC_DIRECT	GO:0030139~endocytic vesicle	6	1.4742	0.0106636	EHD4, MYO6, GOLIM4, GAPVD1, PLD1, ARF6	404	68	20587	4.49629	0.996406	0.127237	0.11827
																														GOTERM_CC_DIRECT	GO:1990904~ribonucleoprotein complex	10	2.457	0.0116804	RBM14, DAZAP1, SSB, PABPC4, RPL13A, ZC3H18, RPL22L1, SLIRP, PA2G4, HNRNPA0	404	187	20587	2.72502	0.997905	0.136272	0.126668
																														GOTERM_CC_DIRECT	GO:0098637~protein complex involved in cell-matrix adhesion	3	0.737101	0.0125639	LAMB2, LAMC1, NID1	404	9	20587	16.986	0.99869	0.138351	0.1286
																														GOTERM_CC_DIRECT	GO:0005815~microtubule organizing center	9	2.2113	0.012765	CAMK2B, EML4, FLOT1, BIRC6, LRWD1, MAP4, MAPRE1, SCYL1, PAFAH1B1	404	158	20587	2.90267	0.998823	0.138351	0.1286
																														GOTERM_CC_DIRECT	GO:0000139~Golgi membrane	23	5.65111	0.0128163	GALNT7, ARFGEF1, SCARB2, VAC14, SLC30A6, GOLT1B, NUMA1, QPCTL, SEC16A, GOLIM4, LPCAT1, ADAM10, ZDHHC13, PLD1, YIF1A, ARCN1, STK24, MAN1A2, MYO18A, ERC1, ACBD3, RAB6A, ITM2B	404	669	20587	1.75192	0.998855	0.138351	0.1286
																														GOTERM_CC_DIRECT	GO:0005802~trans-Golgi network	10	2.457	0.0132698	ARFGEF1, RBFOX1, MYO18A, RAB29, BIRC6, LAP3, RAC1, PIK3C2A, RAB6A, VAMP2	404	191	20587	2.66795	0.9991	0.138351	0.1286
																														GOTERM_CC_DIRECT	GO:0005911~cell-cell junction	10	2.457	0.0132698	DLG1, WDR1, ITGB3, FLOT1, MYADM, TWF1, PTPRJ, PLCG1, CDC42BPB, PAK2	404	191	20587	2.66795	0.9991	0.138351	0.1286
																														GOTERM_CC_DIRECT	GO:0001725~stress fiber	6	1.4742	0.0134398	TPM4, BAG3, DCTN4, TRIP6, CORO1B, PDLIM7	404	72	20587	4.24649	0.999178	0.138351	0.1286
																														GOTERM_CC_DIRECT	GO:0098685~Schaffer collateral - CA1 synapse	7	1.7199	0.014477	ABR, GIPC1, SLC30A1, FYN, PLCG1, PFN2, PAFAH1B1	404	101	20587	3.53174	0.999527	0.146162	0.135861
																														GOTERM_CC_DIRECT	GO:0005793~endoplasmic reticulum-Golgi intermediate compartment	6	1.4742	0.0193972	MYO18A, FN1, HMGB1, YIF1A, TMED5, SCYL1	404	79	20587	3.87022	0.999966	0.192142	0.178601
																														GOTERM_CC_DIRECT	GO:0005769~early endosome	13	3.1941	0.0197951	VPS29, SAMD9L, RFTN1, ANK2, PTPN23, NCSTN, EHD4, FLOT1, RAB29, ANKFY1, NF2, MELTF, APOB	404	310	20587	2.13695	0.999972	0.192452	0.178889
																														GOTERM_CC_DIRECT	GO:0031594~neuromuscular junction	6	1.4742	0.020369	LAMA5, DLG1, PRKAR1A, LAMB2, ITGA3, CRKL	404	80	20587	3.82184	0.99998	0.194432	0.180729
																														GOTERM_CC_DIRECT	GO:0031252~cell leading edge	5	1.2285	0.0225346	CARMIL1, SLK, CDC42BPB, CORO1B, PAFAH1B1	404	55	20587	4.63254	0.999994	0.2107	0.195851
																														GOTERM_CC_DIRECT	GO:0005634~nucleus	137	33.6609	0.022876	TCERG1, PARK7, ARHGAP35, PPP1CB, TIAL1, RAVER1, CWC22, ZNF207, COTL1, CPNE1, KAT7, RBFOX1, DAPK1, METTL1, ACOT13, ADAM10, SARS, TALDO1, HNF1B, TBR1, WBP11, GTF2F2, SRRM1, PRPF4, XRN1, DDX39B, TBL1XR1, HNRNPUL2, SARNP, SUB1, CMPK1, SRSF2, LAP3, SNRPC, RBM8A, HTRA2, AAAS, NDRG1, TOR1AIP1, FXR2, BAG3, MYO6, SAFB2, CYC1, BTF3, GSTM3, API5, IRF2BP2, HELZ, ARPC5, PA2G4, PARP14, DLG1, EHD4, STK24, NACA,…	404	5991	20587	1.16529	0.999995	0.2107	0.195851
																														GOTERM_CC_DIRECT	GO:0035577~azurophil granule membrane	5	1.2285	0.0267934	NCSTN, PSAP, LPCAT1, CPNE1, PRCP	404	58	20587	4.39292	0.999999	0.242527	0.225434
																														GOTERM_CC_DIRECT	GO:0042995~cell projection	9	2.2113	0.0273915	VASP, ENAH, SLC12A2, WDR1, TRIP10, NF2, PLCG1, RAC1, RTN4	404	182	20587	2.5199	1	0.243738	0.22656
																														GOTERM_CC_DIRECT	GO:0070971~endoplasmic reticulum exit site	4	0.982801	0.0284588	SEC24B, SEC16A, APOB, TMED5	404	34	20587	5.99505	1	0.24815	0.230661
																														GOTERM_CC_DIRECT	GO:0043025~neuronal cell body	14	3.4398	0.0295789	SLC12A2, GDI1, MYO10, RBM8A, NUMA1, HDAC1, L1CAM, PPP1R9B, TANC1, PURA, FXR2, XRN1, APOB, PAFAH1B1	404	367	20587	1.9439	1	0.24815	0.230661
																														GOTERM_CC_DIRECT	GO:0030496~midbody	9	2.2113	0.0295922	EML4, ANLN, GDI1, KIF4A, PKN2, KIF23, BIRC6, LAP3, SPG20	404	185	20587	2.47903	1	0.24815	0.230661
																														GOTERM_CC_DIRECT	GO:0043226~organelle	3	0.737101	0.029778	CAMK2B, KCMF1, LRBA	404	14	20587	10.9196	1	0.24815	0.230661
																														GOTERM_CC_DIRECT	GO:0010008~endosome membrane	11	2.7027	0.0315119	SCARB2, VAC14, VPS29, NCSTN, EHD4, RAB35, GOLIM4, VPS13A, ANKFY1, APOB, ITM2B	404	258	20587	2.17262	1	0.258496	0.240278
																														GOTERM_CC_DIRECT	GO:0014069~postsynaptic density	11	2.7027	0.0329566	DNM3, TANC1, FXR2, DAPK1, MINK1, ADAM10, FYN, PAK2, RTN4, CAP2, PPP1R9B	404	260	20587	2.15591	1	0.266188	0.247428
																														GOTERM_CC_DIRECT	GO:0030176~integral component of endoplasmic reticulum membrane	7	1.7199	0.0389641	SEC61A1, ANKLE2, PIGT, ARL6IP1, DNAJB12, EMC7, RTN4	404	127	20587	2.8087	1	0.309941	0.288098
																														GOTERM_CC_DIRECT	GO:0005801~cis-Golgi network	5	1.2285	0.0462949	GOLIM4, RAB29, HOOK3, TMED5, SCYL1	404	69	20587	3.6926	1	0.362758	0.337193
																														GOTERM_CC_DIRECT	GO:0030134~ER to Golgi transport vesicle	4	0.982801	0.048746	COL7A1, YIF1A, CTSC, TMED5	404	42	20587	4.85314	1	0.376348	0.349824
																														GOTERM_MF_DIRECT	GO:0003723~RNA binding	107	26.2899	1.41831e-30	TCERG1, AHCYL1, PARK7, THUMPD1, CRKL, TIAL1, RPL18A, RAVER1, CWC22, RPL36, ZNF207, EIF2D, RPS11, MTPAP, TNS1, RARS2, RBFOX1, SARS, LARP4B, WBP11, GTPBP1, SRRM1, ATXN2L, XRN1, DDX39B, HNRNPUL2, SARNP, SUB1, SRSF2, SNRPC, RPL28, SRSF9, RBM8A, EIF5A2, DDX60, RTN4, GSPT1, GIGYF2, RCC1L, HELZ2, FXR2, SAFB2, ZC3H18, MAP4, MCTS1, BTF3, API5, GOT2, PRRC2C, HELZ, PA2G4, MRPL23, EIF5, RPL27A, TRIP6, UBE2O,…	401	1466	18913	3.44244	1.0382e-27	1.0382e-27	1.02118e-27
																														GOTERM_MF_DIRECT	GO:0005515~protein binding	329	80.8354	4.29911e-12	TCERG1, VPS29, ANKLE2, AHCYL1, ARL6IP1, PPP2R2A, THUMPD1, SLC4A3, CRKL, TIAL1, RPL18A, RAVER1, CPNE1, ARL6IP5, ANKFY1, KIF21A, KAT7, PTGFRN, RPS11, EIF2A, TNS1, NUP214, RBFOX1, ACOT7, DAPK1, METTL1, TALDO1, HNF1B, ANK2, GAPVD1, GTPBP1, CLPX, SRRM1, EML4, XRN1, SCO1, DDX39B, LACTB2, PRKAR1A, SUB1, SARNP, LAP3, RPL28, PFN2, MGST3, STXBP2, EIF5A2, TWF1, AAAS, GSPT1, GIGYF2, C3, HELZ2, ABR, CYB5R1, N…	401	12623	18913	1.22928	3.14695e-09	1.57347e-09	1.54768e-09
																														GOTERM_MF_DIRECT	GO:0045296~cadherin binding	31	7.61671	7.00301e-12	TWF1, PTPRJ, PARK7, NDRG1, GIGYF2, CORO1B, RTN4, CRKL, SLK, ATIC, PPP1R13L, BAG3, ERC1, PAK2, ABCF3, SCYL1, EIF2A, VASP, EPS15L1, GAPVD1, ATXN2L, ANLN, DLG1, PLCB3, EHD4, EIF5, STK24, GIPC1, PKN2, MAPRE1, TJP2	401	316	18913	4.62691	5.12624e-09	1.70874e-09	1.68072e-09
																														GOTERM_MF_DIRECT	GO:0005524~ATP binding	61	14.9877	2.77981e-06	CHD5, IDE, PIK3C2A, CHD1, CCT6B, NADK2, SMCHD1, SLK, MYO18A, KIF21A, MTPAP, SCYL1, RARS2, ABCC2, DAPK1, MINK1, SARS, DARS2, KIF23, GTF2F2, CLPX, NME1, GAK, SUPV3L1, ADCY9, DDX39B, ATP6V1B2, CMPK1, KIFC3, CARS2, CAMK2B, PDXK, DDX24, AK1, TWF1, DDX60, NT5C2, PAPSS1, HELZ2, MYO6, FYN, ABCF3, PAK2, ABCF1, PAK4, MYO10, MYO9B, HELZ, HOOK3, EIF2AK4, CDC42BPB, HSPE1, ACSF2, EHD4, STK24, KIF4A, UBE2O, UBA…	401	1539	18913	1.86942	0.00203275	0.000508705	0.000500366
																														GOTERM_MF_DIRECT	GO:0003729~mRNA binding	19	4.6683	4.26105e-06	RBM14, RBM47, RBM25, RBFOX1, RBM15, SSB, RBM8A, RPL13A, PARK7, PURB, NXF1, BCLAF1, FXR2, RAVER1, NCBP3, IGF2BP2, SNRPC, EIF2A, HNRNPA0	401	242	18913	3.703	0.00311424	0.000623818	0.000613591
																														GOTERM_MF_DIRECT	GO:0003779~actin binding	22	5.40541	1.38579e-05	VASP, CAMK2B, CAP1, TPM4, MYO10, ARPC1B, TWF1, MYO9B, ARPC5, PPP1R9B, ENAH, ANLN, GIPC1, KCNMA1, MYO6, COTL1, HDGF, NF2, PDLIM7, PFN2, TNS1, CAP2	401	342	18913	3.03398	0.0100928	0.00169067	0.00166295
																														GOTERM_MF_DIRECT	GO:0047834~D-threo-aldose 1-dehydrogenase activity	5	1.2285	0.000476706	AKR1B15, AKR1C1, AKR1B1, AKR1C4, GCLM	401	18	18913	13.1013	0.29463	0.0468786	0.0461101
																														GOTERM_MF_DIRECT	GO:0051087~chaperone binding	10	2.457	0.000512335	GAK, SCARB2, SLC12A2, SDF2L1, BAG3, TBCE, FN1, HSPE1, CP, CTSC	401	109	18913	4.32703	0.312797	0.0468786	0.0461101
																														GOTERM_MF_DIRECT	GO:0051015~actin filament binding	14	3.4398	0.000965332	TPM4, MYO10, WDR1, ARPC1B, TWF1, MYO9B, ARPC5, CORO1B, PPP1R9B, MYO6, MYO18A, COTL1, MISP, PLS1	401	223	18913	2.96101	0.506861	0.0785136	0.0772265
																														GOTERM_MF_DIRECT	GO:0003714~transcription corepressor activity	13	3.1941	0.00111871	TCERG1, HDAC1, IRF2BP2, HMGB1, PA2G4, PARP14, PPP1R13L, TBL1XR1, CREG1, APEX1, RIOX2, SRSF2, HDGF	401	199	18913	3.0811	0.559285	0.0818898	0.0805474
																														GOTERM_MF_DIRECT	GO:0042803~protein homodimerization activity	29	7.12531	0.0017852	CAMK2B, SCARB2, SP100, PDXK, HSD17B4, IDE, PARK7, RTN4, PAPSS1, NADK2, SMCHD1, SLK, ATIC, FXR2, PSAP, MTPAP, GSTM3, ACOT7, TPI1, TPM4, SARS, ADAM10, DARS2, HNF1B, TPD52L2, SUPV3L1, XPNPEP1, XPNPEP3, SNRPC	401	728	18913	1.87881	0.729622	0.109315	0.107523
																														GOTERM_MF_DIRECT	GO:0004032~alditol:NADP+ 1-oxidoreductase activity	4	0.982801	0.00179205	AKR1B15, AKR1C1, AKR1B1, AKR1C4	401	12	18913	15.7215	0.730977	0.109315	0.107523
																														GOTERM_MF_DIRECT	GO:0070006~metalloaminopeptidase activity	5	1.2285	0.00235285	XPNPEP1, XPNPEP3, RNPEP, LAP3, DPP3	401	27	18913	8.73418	0.821705	0.129504	0.127381
																														GOTERM_MF_DIRECT	GO:0005525~GTP binding	19	4.6683	0.00247686	DAPK1, GFM2, MTIF2, GNL2, GTPBP1, GSPT1, ARHGAP35, RCC1L, NME1, DNM3, SEPT8, LSG1, EHD4, EIF5, RAB35, RAB29, RAC1, RAB6A, ARF6	401	403	18913	2.22364	0.837213	0.129504	0.127381
																														GOTERM_MF_DIRECT	GO:0016887~ATPase activity	19	4.6683	0.00359266	ABCC2, DDX24, CHD5, MYO9B, KIF23, HSPE1, DDX60, CHD1, GTF2F2, CLPX, CCT6B, SUPV3L1, SMCHD1, DDX39B, KIF21A, ATP13A3, ABCF3, PFN2, ABCF1	401	418	18913	2.14384	0.92825	0.175322	0.172448
																														GOTERM_MF_DIRECT	GO:0004177~aminopeptidase activity	5	1.2285	0.0039473	XPNPEP1, XPNPEP3, RNPEP, LAP3, DPP3	401	31	18913	7.60719	0.944709	0.180589	0.177629
																														GOTERM_MF_DIRECT	GO:0042802~identical protein binding	53	13.0221	0.00426194	TCERG1, AHCYL1, ARL6IP1, ITGB3, PARK7, IDE, CRKL, SLK, PPP1R13L, CPNE1, MTPAP, CTSC, TPM4, DAPK1, ANXA4, HNF1B, NME1, SUPV3L1, DNM3, KCTD9, DDX39B, SUB1, KCNMA1, KIFC3, MAPRE1, PAFAH1B1, CAMK2B, VAC14, SP100, MGST3, HTRA2, NT5C2, ADH5, MALT1, PSMA7, CORO1B, FXR2, PSAP, MYO6, SAFB2, PACSIN3, FYN, PAK2, SRSF11, CAP2, GSTM3, SLC16A1, FN1, HOOK3, P4HA1, GIPC1, RIOX2, TRIP10	401	1698	18913	1.47216	0.956125	0.183514	0.180506
																														GOTERM_MF_DIRECT	GO:0000049~tRNA binding	7	1.7199	0.00578275	SSB, METTL1, DARS2, SARS, ELP3, EIF2AK4, EIF2A	401	77	18913	4.28769	0.985668	0.235165	0.23131
																														GOTERM_MF_DIRECT	GO:0043169~cation binding	3	0.737101	0.00632622	PDP1, GBE1, PARN	401	6	18913	23.5823	0.990395	0.239586	0.235658
																														GOTERM_MF_DIRECT	GO:0004386~helicase activity	7	1.7199	0.00654607	SUPV3L1, DDX24, DDX39B, CHD5, HELZ, DDX60, CHD1	401	79	18913	4.17914	0.991832	0.239586	0.235658
																														GOTERM_MF_DIRECT	GO:0003735~structural constituent of ribosome	11	2.7027	0.00731975	RPL18A, RPLP1, RPL27A, TBCE, RPL36, RPL13A, RPL22L1, MRPL23, RPS11, RPS21, RPL28	401	190	18913	2.73058	0.995382	0.255146	0.250963
																														GOTERM_MF_DIRECT	GO:0008235~metalloexopeptidase activity	4	0.982801	0.00819257	QPCTL, RNPEP, LAP3, DPP3	401	20	18913	9.43292	0.997574	0.272589	0.26812
																														GOTERM_MF_DIRECT	GO:0044390~ubiquitin-like protein conjugating enzyme binding	3	0.737101	0.00873332	TCERG1, UBA2, PARK7	401	7	18913	20.2134	0.998373	0.277947	0.273391
																														GOTERM_MF_DIRECT	GO:0008017~microtubule binding	13	3.1941	0.0101435	NUMA1, KIF23, HOOK3, NDRG1, DNM3, EML4, KIF4A, ZNF207, KIF21A, MAP4, KIFC3, ARHGEF2, PAFAH1B1	401	262	18913	2.34023	0.999426	0.309377	0.304305
																														GOTERM_MF_DIRECT	GO:0003743~translation initiation factor activity	6	1.4742	0.0113398	MCTS1, EIF5, MTIF2, EIF2D, EIF4B, EIF2A	401	64	18913	4.42168	0.999763	0.332028	0.326585
																														GOTERM_MF_DIRECT	GO:0043236~laminin binding	4	0.982801	0.0121465	ITGA3, GPC1, NID1, AGRN	401	23	18913	8.20254	0.99987	0.341972	0.336366
																														GOTERM_MF_DIRECT	GO:0016655~oxidoreductase activity, acting on NAD(P)H, quinone or similar compound as acceptor	3	0.737101	0.0145582	CBR1, AKR1C1, AKR1C4	401	9	18913	15.7215	0.999978	0.380594	0.374354
																														GOTERM_MF_DIRECT	GO:0047045~testosterone 17-beta-dehydrogenase (NADP+) activity	3	0.737101	0.0145582	AKR1B15, AKR1C1, AKR1C4	401	9	18913	15.7215	0.999978	0.380594	0.374354
																														GOTERM_MF_DIRECT	GO:0008239~dipeptidyl-peptidase activity	3	0.737101	0.0179456	PRCP, CTSC, DPP3	401	10	18913	14.1494	0.999998	0.452971	0.445546
																														GOTERM_MF_DIRECT	GO:0003746~translation elongation factor activity	4	0.982801	0.0272408	GFM2, EIF5A2, TCEA1, GTPBP1	401	31	18913	6.08575	1	0.637432	0.626982
																														GOTERM_MF_DIRECT	GO:0002020~protease binding	7	1.7199	0.0283045	CSTB, ITGA3, ITGB3, PSAP, FLOT1, FN1, MALT1	401	109	18913	3.02892	1	0.637432	0.626982
																														GOTERM_MF_DIRECT	GO:0005201~extracellular matrix structural constituent	8	1.9656	0.0285062	LAMA5, COL4A2, LAMB2, COL7A1, FN1, LAMC1, NID1, AGRN	401	139	18913	2.71451	1	0.637432	0.626982
																														GOTERM_MF_DIRECT	GO:0003676~nucleic acid binding	14	3.4398	0.0287367	DAZAP1, RBM25, DDX24, PARN, DARS2, PA2G4, DDX60, EHD4, XRN1, DDX39B, RAVER1, SLIRP, RAC1, IGF2BP2	401	339	18913	1.9478	1	0.637432	0.626982
																														GOTERM_MF_DIRECT	GO:0072582~17-beta-hydroxysteroid dehydrogenase (NADP+) activity	3	0.737101	0.0298348	AKR1B15, AKR1C1, AKR1C4	401	13	18913	10.8841	1	0.642327	0.631797
																														GOTERM_MF_DIRECT	GO:0051059~NF-kappaB binding	4	0.982801	0.0320632	HDAC1, ANXA4, APEX1, CPNE1	401	33	18913	5.71692	1	0.670578	0.659585
																														GOTERM_MF_DIRECT	GO:0008324~cation transmembrane transporter activity	3	0.737101	0.0343284	SLC30A6, SLC30A5, SLC30A1	401	14	18913	10.1067	1	0.679146	0.668013
																														GOTERM_MF_DIRECT	GO:0044594~17-beta-hydroxysteroid dehydrogenase (NAD+) activity	3	0.737101	0.0343284	AKR1C1, HSD17B4, AKR1C4	401	14	18913	10.1067	1	0.679146	0.668013
																														GOTERM_MF_DIRECT	GO:0016787~hydrolase activity	11	2.7027	0.0385408	PPP1CB, AHCYL1, DDX24, XPNPEP1, PGAM1, NT5DC3, ATP6V1B2, CHD5, HELZ, NT5C2, DPP3	401	248	18913	2.09198	1	0.736369	0.724297
																														GOTERM_MF_DIRECT	GO:0003924~GTPase activity	14	3.4398	0.0407744	GFM2, MTIF2, GNL2, GTPBP1, GSPT1, ARHGAP35, DNM3, SEPT8, LSG1, RAB35, RAB29, RAC1, RAB6A, ARF6	401	357	18913	1.84959	1	0.736369	0.724297
																														GOTERM_MF_DIRECT	GO:0001786~phosphatidylserine binding	5	1.2285	0.0421225	SCARB2, ANXA5, CPNE1, HMGB1, OSBPL10	401	62	18913	3.8036	1	0.736369	0.724297
																														GOTERM_MF_DIRECT	GO:0003678~DNA helicase activity	5	1.2285	0.0421225	SUPV3L1, SUB1, CHD5, CHD1, GTF2F2	401	62	18913	3.8036	1	0.736369	0.724297
																														GOTERM_MF_DIRECT	GO:0005543~phospholipid binding	7	1.7199	0.0422507	SHC1, ANXA5, PSAP, PACSIN3, APOB, VAMP2, ARHGAP35	401	120	18913	2.75127	1	0.736369	0.724297
																														GOTERM_MF_DIRECT	GO:0019901~protein kinase binding	18	4.4226	0.0481982	SLC12A2, SHC1, PGAM1, LRBA, PARN, ADAM10, PTPRJ, IRS2, TBR1, ANK2, PTPN23, PPP1CB, DLG1, PLCG1, RAC1, MAPRE1, PAK2, HNRNPA0	401	516	18913	1.64528	1	0.818893	0.805468
																														GOTERM_MF_DIRECT	GO:0043024~ribosomal small subunit binding	3	0.737101	0.049223	MTIF2, EIF4B, NME1	401	17	18913	8.32316	1	0.818893	0.805468
