# Supplementary material for: Aspartyl proteases target host actin nucleator complex protein to limit epithelial innate immunity
Source: EMBO Rep. 2024 Sep 30;25(11):4846–75. doi: 10.1038/s44319-024-00270-y (PMC11549443; doi:10.1038/s44319-024-00270-y)
Supplement: Supplementary file 5 — Source data Fig. 1 [file 44319_2024_270_MOESM5_ESM.zip]

Archive with 20 entries (11 files):
- Fig 1_Source data/
- Fig 1_Source data/Fig. 1A/
- Fig 1_Source data/Fig. 1A/1A_live cell adherence.xlsx
- Fig 1_Source data/Fig. 1B/
- Fig 1_Source data/Fig. 1B/Fig. 1B_CgYapsin complemented strains adherence.xlsx
- Fig 1_Source data/Fig. 1C/
- Fig 1_Source data/Fig. 1C/Confocal images/
- Fig 1_Source data/Fig. 1C/Confocal images/Cgyps1-11del_24 h.tif
- Fig 1_Source data/Fig. 1C/Confocal images/Cgyps1-11del_4 h.tif
- Fig 1_Source data/Fig. 1C/Confocal images/wt_24 h.tif
- Fig 1_Source data/Fig. 1C/Confocal images/wt_4 h.tif
- Fig 1_Source data/Fig. 1C/Fig. 1C_Cg endocytosis and fold replication_num data.xlsx
- Fig 1_Source data/Fig. 1D/
- Fig 1_Source data/Fig. 1D/Fig. 1D Cg_Fold replication A-498.xlsx
- Fig 1_Source data/Fig. 1E/
- Fig 1_Source data/Fig. 1E/Fig 1E_Cg Endocytosis_dynasore.xlsx
- Fig 1_Source data/Fig. 1F/
- Fig 1_Source data/Fig. 1F/Fig 1F_Cg Endocytosis_dynasore_Lactose.xlsx
- Fig 1_Source data/Fig. 1G/
- Fig 1_Source data/Fig. 1G/Fig 1G_ Adherence dynasore.xlsx
