# Supplementary material for: Aspartyl proteases target host actin nucleator complex protein to limit epithelial innate immunity
Source: EMBO Rep. 2024 Sep 30;25(11):4846–75. doi: 10.1038/s44319-024-00270-y (PMC11549443; doi:10.1038/s44319-024-00270-y)
Supplement: Supplementary file 5 — Source data Fig. 1 [file 44319_2024_270_MOESM5_ESM.zip › Fig 1_Source data/Fig. 1A/1A_live cell adherence.xlsx]

## Sheet: Fig 1A NUMERICAL DATA
		Figure 1A
		Strains	Biological replicates	Percentage of adherence at 2 hrs	Average	SD	SEM	p Value (Unpaired two-tailed Student's t test)
		wt (YRK 992)	wt-1	26.5487	25.7009	1.86855	0.934276
			wt-2	26.4151
			wt-3	22.9167
			wt-4	26.9231
		Cgyps1-11∆ (YRK 3002)	Cgyps1-11∆-1	58.6047	54.9365	6.09858	3.04929	<0.0001	Compared to wt
			Cgyps1-11∆-2	49.0909
			Cgyps1-11∆-3	50.4762
			Cgyps1-11∆-4	61.5741
		epa1Δ(YRK 1123)	epa1Δ-1	14.4737	13.7826	1.16496	0.582481	<0.0001		<0.0001	Compared to Cgyps1-11Δ
			epa1Δ-2	12.1118
			epa1Δ-3	14.6739
			epa1Δ-4	13.871
							Cgyps1-11Δ vs. wt	9.46627e-05	epa1Δ vs. Cgyps1-11Δ	1.13703e-05
							epa1Δ vs. wt	3.65022e-05
