# Supplementary material for: Aspartyl proteases target host actin nucleator complex protein to limit epithelial innate immunity
Source: EMBO Rep. 2024 Sep 30;25(11):4846–75. doi: 10.1038/s44319-024-00270-y (PMC11549443; doi:10.1038/s44319-024-00270-y)
Supplement: Supplementary file 5 — Source data Fig. 1 [file 44319_2024_270_MOESM5_ESM.zip › Fig 1_Source data/Fig. 1B/Fig. 1B_CgYapsin complemented strains adherence.xlsx]

## Sheet: yapsin complemented_adherence
				Figure 1B
		YRK No./Strains	Biological Triplicate	% Adherence	Avg.	SD	SEM	P value (Unpaired two-tailed Student's t test)
		YRK 992 (wt)	1	33.1034	33.6148	1.88582	1.08878
			2	35.7035
			3	32.0374
		YRK 1005 (Cgyps2∆C∆)	1	43.6943	43.5677	3.09576	1.78734	0.0089	Compared with wt
			2	46.5983
			3	40.4106
		YRK 1003 (Cgyps7∆)	1	65.9153	62.9432	10.0592	5.80767	0.0077
			2	71.1814
			3	51.7328
		YRK 1304 (Cgyps7∆/CgYPS7)	1	44.3658	35.8821	7.35015	4.24361	n.s		0.0197	Compared with Cgyps7Δ
			2	31.4272
			3	31.8534
		YRK 1002 (Cgyps1∆)	1	60.7464	57.0324	4.42657	2.55568	0.0005
			2	58.2167
			3	52.1342
		YRK 3002 (Cgyps1-11∆)	1	69.5356	63.4212	6.46301	3.73142	0.0016
			2	64.0697
			3	56.6584
		YRK 3221 (Cgyps1∆/CgYPS1)	1	39.8045	37.9919	2.20517	1.27316	n.s		0.0014	Compared with Cgyps1Δ
			2	38.6344
			3	35.5369
		YRK 3223 (Cgyps1∆/CgYPS1 D91A)	1	61.5996	59.5781	7.65599	4.42019	0.0133	Compared with wt	n.s	Compared with Cgyps1Δ
			2	66.0204
			3	51.1141
		YRK 4805 (Cgyps1∆/CgYPS1 D378A)	1	56.121	56.7191	3.25147	1.87724	0.0004
			2	53.8083
			3	60.2282
		YRK 4453 (Cgyps1-11∆/CgYPS1)	1	46.228	44.721	1.30555	0.75376	0.008	Compared with Cgyps1-11Δ
			2	43.934
			3	44.001
		YRK 4889 (Cgyps1-11∆/CgYPS1 D91A)	1	60.6033	60.8543	10.982	6.34044	0.0047	Compared with wt	n.s	Compared with Cgyps1-11Δ
			2	71.9596
			3	50
		YRK 4807 (Cgyps1-11∆/CgYPS1 D378A)	1	65.2719	64.0872	13.1835	7.61152	0.0089
			2	76.6384
			3	50.3513
		YRK 4455 (Cgyps1-11∆/CgYPS7)	1	35.3743	39.3747	4.39295	2.53627	0.006	Compared with Cgyps1-11Δ
			2	38.6738
			3	44.076
