# Supplementary material for: Aspartyl proteases target host actin nucleator complex protein to limit epithelial innate immunity
Source: EMBO Rep. 2024 Sep 30;25(11):4846–75. doi: 10.1038/s44319-024-00270-y (PMC11549443; doi:10.1038/s44319-024-00270-y)
Supplement: Supplementary file 5 — Source data Fig. 1 [file 44319_2024_270_MOESM5_ESM.zip › Fig 1_Source data/Fig. 1C/Fig. 1C_Cg endocytosis and fold replication_num data.xlsx]

## Sheet: % ENDOCYTOSIS
				Figure 1C
		Strains	Replicates	% Endocytosis	Average	SD	p value
		wt	1	37	39.5	3.53553		Unpaired two-tailed Student's t test
			2	42
		Cgyps1-11∆	1	26.78	26.68	0.141421	0.02
			2	26.58

## Sheet: Fold replication
			Figure 1C
		Strains	Replicates	Fold replication	Average	SD	p value
		wt	1	2.31	2.605	0.417193		Unpaired two-tailed Student's t test
			2	2.9
		Cgyps1-11∆	1	0.43	0.5	0.0989949	0.04
			2	0.57
