# Supplementary material for: Aspartyl proteases target host actin nucleator complex protein to limit epithelial innate immunity
Source: EMBO Rep. 2024 Sep 30;25(11):4846–75. doi: 10.1038/s44319-024-00270-y (PMC11549443; doi:10.1038/s44319-024-00270-y)
Supplement: Supplementary file 5 — Source data Fig. 1 [file 44319_2024_270_MOESM5_ESM.zip › Fig 1_Source data/Fig. 1D/Fig. 1D Cg_Fold replication A-498.xlsx]

## Sheet: Cg_Fold replication_A-498
Figure 1D		Strains	24 h fold replication	Average	SD	SEM	p Value
		wt-1	2.78261	2.34741	0.40097	0.2315		Unpaired two-tailed Student's t test
		wt-2	2.26667
		wt-3	1.99296
		Cgyps1-11∆-1	0.442478	0.517016	0.234764	0.135541	0.0025
		Cgyps1-11∆-2	0.328571
		Cgyps1-11∆-3	0.78
