# Supplementary material for: Aspartyl proteases target host actin nucleator complex protein to limit epithelial innate immunity
Source: EMBO Rep. 2024 Sep 30;25(11):4846–75. doi: 10.1038/s44319-024-00270-y (PMC11549443; doi:10.1038/s44319-024-00270-y)
Supplement: Supplementary file 5 — Source data Fig. 1 [file 44319_2024_270_MOESM5_ESM.zip › Fig 1_Source data/Fig. 1E/Fig 1E_Cg Endocytosis_dynasore.xlsx]

## Sheet: CFU
Figure 1E
Strains	Condition	Strains	Percentage of endocytosis at 4 hrs	Average	SD	SEM	p Value (Unpaired two-tailed Student's t test)
wt	DMSO	wt-1	29.2381	27.1226	2.13659	1.23356
		wt-2	24.9655
		wt-3	27.1642
	Dynasore	wt-1	4.7619	3.41969	1.19703	0.691108	<0.0001	Compared with wt solvent control (DMSO)
		wt-2	3.03448
		wt-3	2.46269
Cgyps1-11∆	DMSO	Cgyps1-11∆-1	8.29268	8.04006	0.758487	0.437913	0.0001
		Cgyps1-11∆-2	8.64
		Cgyps1-11∆-3	7.1875
	Dynasore	Cgyps1-11∆-1	1.46341	1.12822	0.432511	0.249711	0.0002	Compared with Cgyps1-11Δ solvent control (DMSO)	0.0357	Compared with wt Dynasore
		Cgyps1-11∆-2	0.64
		Cgyps1-11∆-3	1.28125
						wt-Dynasore vs. wt-DMSO	7.40958e-05
