# Supplementary material for: Aspartyl proteases target host actin nucleator complex protein to limit epithelial innate immunity
Source: EMBO Rep. 2024 Sep 30;25(11):4846–75. doi: 10.1038/s44319-024-00270-y (PMC11549443; doi:10.1038/s44319-024-00270-y)
Supplement: Supplementary file 5 — Source data Fig. 1 [file 44319_2024_270_MOESM5_ESM.zip › Fig 1_Source data/Fig. 1F/Fig 1F_Cg Endocytosis_dynasore_Lactose.xlsx]

## Sheet: CFU
Figure 1F
Strains	Condition	Strains	Percentage of endocytosis at 4 hrs	Average	SD	SEM	p Value (Unpaired two-tailed Student's t test)
wt	DMSO	wt-1	18.8667	14.6896	3.61945	2.08969
		wt-2	12.7208
		wt-3	12.4812
	Dynasore	wt-1	0.766667	0.753532	0.0123915	0.00715423	0.0026	Compared with wt solvent control (DMSO)
		wt-2	0.742049
		wt-3	0.75188
Cgyps1-11∆	DMSO	Cgyps1-11∆-1	1.22951	0.849397	0.33374	0.192685	0.0027
		Cgyps1-11∆-2	0.714286
		Cgyps1-11∆-3	0.604396
	Dynasore	Cgyps1-11∆-1	0.122951	0.149958	0.0609822	0.0352081	0.0243	Compared with Cgyps1-11Δ solvent control (DMSO)	<0.0001	Compared with wt Dynasore
		Cgyps1-11∆-2	0.107143
		Cgyps1-11∆-3	0.21978
								Cgyps1-11Δ-Dynasore vs. wt-Dynasore	7.60486e-05
