# Supplementary material for: Aspartyl proteases target host actin nucleator complex protein to limit epithelial innate immunity
Source: EMBO Rep. 2024 Sep 30;25(11):4846–75. doi: 10.1038/s44319-024-00270-y (PMC11549443; doi:10.1038/s44319-024-00270-y)
Supplement: Supplementary file 5 — Source data Fig. 1 [file 44319_2024_270_MOESM5_ESM.zip › Fig 1_Source data/Fig. 1G/Fig 1G_ Adherence dynasore.xlsx]

## Sheet: Adherence_Dynasore
				Figure 1G
	Conditions	Strains	Biological replicates	Percentage of adherence at 2 h	Average	SD	SEM	p Values (Unpaired two-tailed Student's t test)
	DMSO	wt	wt-1	31.2081	28.0301	2.73051	1.36525
			wt-2	26.1628
			wt-3	25.3846
			wt-4	29.3651
		Cgyps1-11∆	Cgyps1-11∆-1	46.6667	48.9684	2.91592	1.45796	<0.0001	Compared with wt-DMSO
			Cgyps1-11∆-2	50
			Cgyps1-11∆-3	46.5753
			Cgyps1-11∆-4	52.6316
	Dynasore	wt	wt-1	29.5302	29.0896	3.85998	1.92999	n.s
			wt-2	29.9419
			wt-3	33.0769
			wt-4	23.8095
		Cgyps1-11∆	Cgyps1-11∆-1	54	50.765	10.2888	5.14441	0.0076	Compared with wt-Dynasore	n.s	Compared with Cgyps1-11Δ-DMSO
			Cgyps1-11∆-2	63.75
			Cgyps1-11∆-3	44.5205
			Cgyps1-11∆-4	40.7895
							Cgyps1-11Δ-DMSO vs. wt-DMSO	4.43055e-05
