# Supplementary material for: Aspartyl proteases target host actin nucleator complex protein to limit epithelial innate immunity
Source: EMBO Rep. 2024 Sep 30;25(11):4846–75. doi: 10.1038/s44319-024-00270-y (PMC11549443; doi:10.1038/s44319-024-00270-y)
Supplement: Supplementary file 6 — Source data Fig. 2 [file 44319_2024_270_MOESM6_ESM.zip]

Archive with 9 entries (4 files):
- Fig 2_Source data/
- Fig 2_Source data/Fig. 2A/
- Fig 2_Source data/Fig. 2A/Fig 2A IL-6_Cg HK.xlsx
- Fig 2_Source data/Fig. 2B/
- Fig 2_Source data/Fig. 2B/Fig 2B IL-8_Cg_HK.xlsx
- Fig 2_Source data/Fig. 2C/
- Fig 2_Source data/Fig. 2C/Fig 2C IL-6_CgYapsin complemented strains.xlsx
- Fig 2_Source data/Fig. 2D/
- Fig 2_Source data/Fig. 2D/Fig 2D IL-8_Cgyapsin complemented strains.xlsx
