# Supplementary material for: Aspartyl proteases target host actin nucleator complex protein to limit epithelial innate immunity
Source: EMBO Rep. 2024 Sep 30;25(11):4846–75. doi: 10.1038/s44319-024-00270-y (PMC11549443; doi:10.1038/s44319-024-00270-y)
Supplement: Supplementary file 6 — Source data Fig. 2 [file 44319_2024_270_MOESM6_ESM.zip › Fig 2_Source data/Fig. 2A/Fig 2A IL-6_Cg HK.xlsx]

## Sheet: IL-6_Cg live and HK
	Figure 2A
	Conditions	Sample	IL-6 Conc (pg/ml)	Average conc values	SD	SEM	p Value (Unpaired two-tailed Student's t test)
		Uninfected-1	857.941	865.074	24.3596	12.1798
		Uninfected-2	852.353
		Uninfected-3	901.176
		Uninfected-4	848.824
	Live Cg	wt-1	706.765	661.176	30.5873	15.2936	<0.0001	Compared with Uninfected samples
		wt-2	641.176
		wt-3	649.118
		wt-4	647.647
		Cgyps1-11∆-1	1080.88	1078.68	6.30126	3.15063	<0.0001		<0.0001	Compared with live wt cells
		Cgyps1-11∆-2	1070.59
		Cgyps1-11∆-3	1077.65
		Cgyps1-11∆-4	1085.59
	Heat-killed Cg	wt-1	869.706	802.5	48.9477	24.4738	0.0027	Compared with live wt cells
		wt-2	762.647
		wt-3	770
		wt-4	807.647
		Cgyps1-11∆-1	799.412	748.529	36.9911	18.4955	<0.0001	Compared with live Cgyps1-11Δ cells
		Cgyps1-11∆-2	711.176
		Cgyps1-11∆-3	737.941
		Cgyps1-11∆-4	745.588
	UV-killed Cg	wt-1	885.882	835.588	38.8866	19.4433	0.0004	Compared with live wt cells
		wt-2	791.471
		wt-3	827.941
		wt-4	837.059
		Cgyps1-11∆-1	852.941	810.147	28.5789	14.2894	<0.0001	Compared with live Cgyps1-11Δ cells
		Cgyps1-11∆-2	796.765
		Cgyps1-11∆-3	793.529
		Cgyps1-11∆-4	797.353
						wt vs. Uninfected	4.55357e-05	Cgyps1-11Δ vs. wt	1.84714e-07
						Cgyps1-11Δ vs. Uninfected	2.66803e-06
						Heat-killed Cgyps1-11Δ vs. live Cgyps1-11Δ	2.15949e-06
						UV-killed Cgyps1-11Δ vs. live Cgyps1-11Δ	1.6879e-06
