# Supplementary material for: Aspartyl proteases target host actin nucleator complex protein to limit epithelial innate immunity
Source: EMBO Rep. 2024 Sep 30;25(11):4846–75. doi: 10.1038/s44319-024-00270-y (PMC11549443; doi:10.1038/s44319-024-00270-y)
Supplement: Supplementary file 6 — Source data Fig. 2 [file 44319_2024_270_MOESM6_ESM.zip › Fig 2_Source data/Fig. 2B/Fig 2B IL-8_Cg_HK.xlsx]

## Sheet: IL-8_Cg live and HK
	Figure 2B
	Conditions	Sample	IL-8 Conc (pg/ml)	Average conc values	SD	SEM	p Value (Unpaired two-tailed Student's t test)
		Uninfected-1	693.976	622.512	58.5119	14.628
		Uninfected-2	646.415
		Uninfected-3	579.585
		Uninfected-4	570.073
	Live Cg	wt-1	407.39	380.378	22.1351	5.53377	0.0002	Compared with Uninfected samples
		wt-2	383.244
		wt-3	377.39
		wt-4	353.488
		Cgyps1-11∆-1	860.805	858.732	6.32424	1.58106	0.0002		<0.0001	Compared with live wt cells
		Cgyps1-11∆-2	861.78
		Cgyps1-11∆-3	863
		Cgyps1-11∆-4	849.341
	Heat-killed Cg	wt-1 HK	595.683	575.927	27.6769	6.91923	<0.0001	Compared with live wt cells
		wt-2 HK	596.415
		wt-3 HK	574.22
		wt-4 HK	537.39
		Cgyps1-11∆-1 HK	654.463	612.634	30.4494	7.61235	<0.0001	Compared with live Cgyps1-11Δ cells
		Cgyps1-11∆-2 HK	588.854
		Cgyps1-11∆-3 HK	615.927
		Cgyps1-11∆-4 HK	591.293
	UV-killed Cg	wt-1 UV	640.805	563	56.2857	14.0714	0.0009	Compared with live wt cells
		wt-2 UV	562.756
		wt-3 UV	539.098
		wt-4 UV	509.341
		Cgyps1-11∆-1 UV	572.512	527.512	46.726	11.6815	<0.0001	Compared with live Cgyps1-11Δ cells
		Cgyps1-11∆-2 UV	559.585
		Cgyps1-11∆-3 UV	505.195
		Cgyps1-11∆-4 UV	472.756
						Heat-killed wt vs. live wt	3.35537e-05	Cgyps1-11Δ vs. wt	1.29807e-08
						Heat-killed Cgyps1-11Δ vs. live Cgyps1-11Δ	4.0764e-06
						UV-killed Cgyps1-11Δ vs. live Cgyps1-11Δ	8.28223e-06
