# Supplementary material for: Aspartyl proteases target host actin nucleator complex protein to limit epithelial innate immunity
Source: EMBO Rep. 2024 Sep 30;25(11):4846–75. doi: 10.1038/s44319-024-00270-y (PMC11549443; doi:10.1038/s44319-024-00270-y)
Supplement: Supplementary file 6 — Source data Fig. 2 [file 44319_2024_270_MOESM6_ESM.zip › Fig 2_Source data/Fig. 2C/Fig 2C IL-6_CgYapsin complemented strains.xlsx]

## Sheet: IL-6_CgYapsin complemented 
Figure 2C
Conditions	Sample	IL-6 Conc (pg/ml)	Average conc values	SD	SEM	p Value (Unpaired two-tailed Student's t test)
A-498	Uninfected-1	1062.35	989.35	64.3487	37.1517
	Uninfected-2	940.85
	Uninfected-3	964.85
	wt/V-1	618.35	636.183	35.307	20.3845	0.0011	Compared with Uninfected samples
	wt/V-2	613.35
	wt/V-3	676.85
	Cgyps1-11∆/V-1	1330.35	1352.35	59.6259	34.425	0.002		<0.0001	Compared with wt/V cells
	Cgyps1-11∆/V-2	1419.85
	Cgyps1-11∆/V-3	1306.85
	Cgyps1-11Δ/CgYPS1-1	549.35	520.35	46.387	26.7815	0.0005		<0.0001	Compared with Cgyps1-11Δ/V cells
	Cgyps1-11Δ/CgYPS1-2	544.85
	Cgyps1-11Δ/CgYPS1-3	466.85
	Cgyps1-11Δ/CgYPS7-1	506.85	422.183	107.418	62.0177	0.0014		0.0002
	Cgyps1-11Δ/CgYPS7-2	301.35
	Cgyps1-11Δ/CgYPS7-3	458.35
	Cgyps1-11Δ/CgYPS1 D91A-1	1152.85	1134.85	42	24.2487	0.0305 (Mentioned as n.s. as difference of ≥20% in cytokine levels was considered as significant.		<0.0001	Compared with wt/V cells
	Cgyps1-11Δ/CgYPS1 D91A-2	1086.85
	Cgyps1-11Δ/CgYPS1 D91A-3	1164.85
	Cgyps1-11Δ/CgYPS1 D378A-1	1216.85	1052.35	212.186	122.505	n.s		0.0285
	Cgyps1-11Δ/CgYPS1 D378A-2	812.85
	Cgyps1-11Δ/CgYPS1 D378A-3	1127.35
							Cgyps1-11Δ/V vs. wt/V	5.72475e-05
							Cgyps1-11Δ/CgYPS1 vs. Cgyps1-11Δ/V	3.83832e-05
							Cgyps1-11Δ/CgYPS1D91A vs. wt/V	9.51777e-05
