# Supplementary material for: Aspartyl proteases target host actin nucleator complex protein to limit epithelial innate immunity
Source: EMBO Rep. 2024 Sep 30;25(11):4846–75. doi: 10.1038/s44319-024-00270-y (PMC11549443; doi:10.1038/s44319-024-00270-y)
Supplement: Supplementary file 6 — Source data Fig. 2 [file 44319_2024_270_MOESM6_ESM.zip › Fig 2_Source data/Fig. 2D/Fig 2D IL-8_Cgyapsin complemented strains.xlsx]

## Sheet: IL-8_CgYapsin complemented 
	Figure 2D
Conditions	Sample	IL-8 Conc (pg/ml)	Average conc values	SD	SEM	p Value (Unpaired two-tailed Student's t test)
A-498	Uninfected-1	666.357	654.333	27.8971	13.9486
	Uninfected-2	629.214
	Uninfected-3	688.024
	Uninfected-4	633.738
	wt/V-1	547.31	489.631	39.5039	19.752	0.0005	Compared with Uninfected samples
	wt/V-2	458.976
	wt/V-3	471.119
	wt/V-4	481.119
	Cgyps1-11∆/V-1	831.595	822.071	32.7679	16.3839	0.0002		<0.0001	Compared with wt/V cells
	Cgyps1-11∆/V-2	848.5
	Cgyps1-11∆/V-3	833.976
	Cgyps1-11∆/V-4	774.214
	Cgyps1-11Δ/CgYPS1-1	358.024	363.44	17.2148	8.60738	<0.0001		<0.0001	Compared with Cgyps1-11Δ/V cells
	Cgyps1-11Δ/CgYPS1-2	358.024
	Cgyps1-11Δ/CgYPS1-3	349.214
	Cgyps1-11Δ/CgYPS1-4	388.5
	Cgyps1-11Δ/CgYPS7-1	497.071	449.155	35.524	17.762	<0.0001		<0.0001
	Cgyps1-11Δ/CgYPS7-2	430.881
	Cgyps1-11Δ/CgYPS7-3	415.405
	Cgyps1-11Δ/CgYPS7-4	453.262
	Cgyps1-11Δ/CgYPS1 D91A-1	860.643	793.083	59.5972	29.7986	0.0056		0.0001	Compared with wt/V cells
	Cgyps1-11Δ/CgYPS1 D91A-2	802.786
	Cgyps1-11Δ/CgYPS1 D91A-3	793.262
	Cgyps1-11Δ/CgYPS1 D91A-4	715.643
	Cgyps1-11Δ/CgYPS1 D378A-1	806.595	767.548	53.6248	26.8124	0.0096		0.0002
	Cgyps1-11Δ/CgYPS1 D378A-2	688.262
	Cgyps1-11Δ/CgYPS1 D378A-3	785.881
	Cgyps1-11Δ/CgYPS1 D378A-4	789.452
					Cgyps1-11Δ/CgYPS1 vs. Uninfected	2.8419e-07	Cgyps1-11Δ/V vs. wt/V	1.30495e-05
					Cgyps1-11Δ/CgYPS7 vs. Uninfected	4.68517e-06	Cgyps1-11Δ/CgYPS1 vs. Cgyps1-11Δ/V	2.8419e-07
							Cgyps1-11Δ/CgYPS7 vs. Cgyps1-11Δ/V	4.73901e-06
