# Supplementary material for: Aspartyl proteases target host actin nucleator complex protein to limit epithelial innate immunity
Source: EMBO Rep. 2024 Sep 30;25(11):4846–75. doi: 10.1038/s44319-024-00270-y (PMC11549443; doi:10.1038/s44319-024-00270-y)
Supplement: Supplementary file 7 — Source data Fig. 3 [file 44319_2024_270_MOESM7_ESM.zip]

Archive with 12 entries (7 files):
- Fig 3_Source data/
- Fig 3_Source data/Fig. 3A/
- Fig 3_Source data/Fig. 3A/Fig. 3A IL-6 Kidney homogenates.xlsx
- Fig 3_Source data/Fig. 3B/
- Fig 3_Source data/Fig. 3B/Fig. 3B mice kidney homogenates KC.xlsx
- Fig 3_Source data/Fig. 3C/
- Fig 3_Source data/Fig. 3C/Fig. 3C mice kidney homogenates MIP-2.xlsx
- Fig 3_Source data/Fig. 3D/
- Fig 3_Source data/Fig. 3D/1-11DEL Ly6G.tif
- Fig 3_Source data/Fig. 3D/Fig. 3D IHC Quantification.xlsx
- Fig 3_Source data/Fig. 3D/Uninfected Ly6G.tif
- Fig 3_Source data/Fig. 3D/wt Ly6G.tif
