# Supplementary material for: Aspartyl proteases target host actin nucleator complex protein to limit epithelial innate immunity
Source: EMBO Rep. 2024 Sep 30;25(11):4846–75. doi: 10.1038/s44319-024-00270-y (PMC11549443; doi:10.1038/s44319-024-00270-y)
Supplement: Supplementary file 7 — Source data Fig. 3 [file 44319_2024_270_MOESM7_ESM.zip › Fig 3_Source data/Fig. 3A/Fig. 3A IL-6 Kidney homogenates.xlsx]

## Sheet: Kidney_IL-6
	Figure 3A
	Conditions	Sample	IL-6 Conc (pg/ml)	Average conc values	SD	SEM	p Value (Unpaired two-tailed Student's t test)
	BALB/c mice at 4 DPI (Kidney organ)	Uninfected-1	1704.55	2006.06	686.552	280.284
		Uninfected-2	2882.73
		Uninfected-3	1970.91
		Uninfected-4	1250.91
		Uninfected-5	1441.82
		Uninfected-6	2785.45
		wt-1	1265.45	1556.97	190.605	77.814	n.s	Compared with Uninfected mice
		wt-2	1754.55
		wt-3	1436.36
		wt-4	1532.73
		wt-5	1760
		wt-6	1592.73
		Cgyps1-11∆-1	2783.64	2903.33	126.87	51.7946	0.0104	Compared with Uninfected mice	<0.0001	Compared with wt-infected mice
		Cgyps1-11∆-2	3131.82
		Cgyps1-11∆-3	2920
		Cgyps1-11∆-4	2936.36
		Cgyps1-11∆-5	2827.27
		Cgyps1-11∆-6	2820.91
								Cgyps1-11Δ vs. wt	6.77235e-08
