# Supplementary material for: Aspartyl proteases target host actin nucleator complex protein to limit epithelial innate immunity
Source: EMBO Rep. 2024 Sep 30;25(11):4846–75. doi: 10.1038/s44319-024-00270-y (PMC11549443; doi:10.1038/s44319-024-00270-y)
Supplement: Supplementary file 7 — Source data Fig. 3 [file 44319_2024_270_MOESM7_ESM.zip › Fig 3_Source data/Fig. 3B/Fig. 3B mice kidney homogenates KC.xlsx]

## Sheet: Kidney_KC
	Figure 3B
	Conditions	Sample	KC Conc (pg/ml)	Average conc values	SD	SEM	p Value (Unpaired two-tailed Student's t test)
	BALB/c mice at 4 DPI (Kidney homogenates)	Uninfected-1	1510	1047.5	334.502	167.251
		Uninfected-2	980
		Uninfected-3	990
		Uninfected-4	710
		wt-1	730	815	142.009	71.0047	n.s	Compared with Uninfected mice
		wt-2	660
		wt-3	920
		wt-4	950
		Cgyps1-11∆-1	1550	2332.5	954.546	477.273	0.044		0.0199	Compared with wt-infected mice
		Cgyps1-11∆-2	1700
		Cgyps1-11∆-3	3640
		Cgyps1-11∆-4	2440
