# Supplementary material for: Aspartyl proteases target host actin nucleator complex protein to limit epithelial innate immunity
Source: EMBO Rep. 2024 Sep 30;25(11):4846–75. doi: 10.1038/s44319-024-00270-y (PMC11549443; doi:10.1038/s44319-024-00270-y)
Supplement: Supplementary file 7 — Source data Fig. 3 [file 44319_2024_270_MOESM7_ESM.zip › Fig 3_Source data/Fig. 3C/Fig. 3C mice kidney homogenates MIP-2.xlsx]

## Sheet: Kidney_MIP-2
	Figure 3C
	Conditions	Sample	MIP-2 conc (pg/ml)	Average conc values	SD	SEM	p Value (Unpaired two-tailed Student's t test)
	BALB/c mice at 4 DPI (Kidney homogenates)	Uninfected-1	6195	5802.5	1045.35	522.675
		Uninfected-2	4315
		Uninfected-3	5955
		Uninfected-4	6745
		wt-1	5115	5135	1388.93	694.466	n.s	Compared with Uninfected mice
		wt-2	6625
		wt-3	5515
		wt-4	3285
		Cgyps1-11∆-1	8175	7950	302.6	151.3	0.0076		0.0074	Compared with wt-infected mice
		Cgyps1-11∆-2	7975
		Cgyps1-11∆-3	7515
		Cgyps1-11∆-4	8135
