# Supplementary material for: Aspartyl proteases target host actin nucleator complex protein to limit epithelial innate immunity
Source: EMBO Rep. 2024 Sep 30;25(11):4846–75. doi: 10.1038/s44319-024-00270-y (PMC11549443; doi:10.1038/s44319-024-00270-y)
Supplement: Supplementary file 7 — Source data Fig. 3 [file 44319_2024_270_MOESM7_ESM.zip › Fig 3_Source data/Fig. 3D/Fig. 3D IHC Quantification.xlsx]

## Sheet: Inoculum prep
		Mice infection experiment
		C. glabrata cells overnight grown in YPD medium were harvested, cell suspension (4X108cells/ml) was made and 100 µl cell suspension were injected into mice through tail vein
		Organs collected at 1 Day post-infection

## Sheet: Quantification
		Figure 3D
	Conditions	Kidney Replicates	Number of Ly6G + cells/field	Mean	SD	SEM	p Value (Unpaired two-tailed Student's t test)
	Uninfected	K1	23	31.826	6.89259	3.08246
		K2	26.6
		K3	33.5
		K4	39.66
		K5	36.37
	wt-infected	K6	19.375	21.1083	3.43113	1.40075	0.0083	Compared with uninfected mice
		K7	17.625
		K8	24.33
		K9	25.83
		K10	17.83
		K11	21.66
	Cgyps1-11Δ-infected	K12	39.16	44.7467	5.8959	2.40699	0.0084		<0.0001	Compared with wt-infected mice
		K13	51.16
		K14	44.125
		K15	48.16
		K16	49.375
		K17	36.5
								Cgyps1-11Δ vs. wt	7.66082e-06
