# Supplementary material for: Aspartyl proteases target host actin nucleator complex protein to limit epithelial innate immunity
Source: EMBO Rep. 2024 Sep 30;25(11):4846–75. doi: 10.1038/s44319-024-00270-y (PMC11549443; doi:10.1038/s44319-024-00270-y)
Supplement: Supplementary file 8 — Source data Fig. 4 [file 44319_2024_270_MOESM8_ESM.zip]

Archive with 19 entries (10 files):
- Fig 4_Source data/
- Fig 4_Source data/Fig. 4A/
- Fig 4_Source data/Fig. 4A/Fig 4A p38 quantification.xlsx
- Fig 4_Source data/Fig. 4A/Western blot_Phospho-p38.tif
- Fig 4_Source data/Fig. 4B/
- Fig 4_Source data/Fig. 4B/Fig. 4B p65 quantification.xlsx
- Fig 4_Source data/Fig. 4B/Western blot_Phospho-p65.tif
- Fig 4_Source data/Fig. 4C/
- Fig 4_Source data/Fig. 4C/Fig 4C IL-6_SB203580.xlsx
- Fig 4_Source data/Fig. 4D/
- Fig 4_Source data/Fig. 4D/Fig. 4D IL-8_SB203580.xlsx
- Fig 4_Source data/Fig. 4E/
- Fig 4_Source data/Fig. 4E/Fig 4E_Fold replication CFU_ p38 inhibitor SB203580.xlsx
- Fig 4_Source data/Fig. 4F/
- Fig 4_Source data/Fig. 4F/Fig 4F_CFU Fold replication_ p65 inhibitor BAY-117082.xlsx
- Fig 4_Source data/Fig. 4G/
- Fig 4_Source data/Fig. 4G/Fig 4G IL-6_BAY-117082.xlsx
- Fig 4_Source data/Fig. 4H/
- Fig 4_Source data/Fig. 4H/Fig. 4H IL-8_BAY 11-7082.xlsx
