# Supplementary material for: Aspartyl proteases target host actin nucleator complex protein to limit epithelial innate immunity
Source: EMBO Rep. 2024 Sep 30;25(11):4846–75. doi: 10.1038/s44319-024-00270-y (PMC11549443; doi:10.1038/s44319-024-00270-y)
Supplement: Supplementary file 8 — Source data Fig. 4 [file 44319_2024_270_MOESM8_ESM.zip › Fig 4_Source data/Fig. 4A/Fig 4A p38 quantification.xlsx]

## Sheet:  p-p38 quantification
Figure 4A
	Replicate number	Conditions	UI as 1
	1st replicate	Un-infected	1
		wt/V	0.60923
		Cgyps1-11∆/V	2.22488
		Cgyps1-11∆/CgYPS1	1.18952
		Cgyps1-11∆/CgYPS7	0.750436
	2nd replicate	Un-infected	1
		wt/V	0.60039
		Cgyps1-11∆/V	2.04151
		Cgyps1-11∆/CgYPS1	1.19684
		Cgyps1-11∆/CgYPS7	1.01202
	3rd replicate	Un-infected	1
		wt/V	0.567362
		Cgyps1-11∆/V	2.71867
		Cgyps1-11∆/CgYPS1	1.44352
		Cgyps1-11∆/CgYPS7	0.625766
	Conditions	Average	SD	SEM	p Value (Two-tailed Student's t test)
	Un-infected	1	0	0		Compared with uninfected cells
	wt/V	0.592327	0.0220678	0.0127409	0.001
	Cgyps1-11∆/V	2.32835	0.350236	0.202209	0.0224		0.001	Compared with wt-infected cells
	Cgyps1-11∆/CgYPS1	1.27663	0.144578	0.0834724	n.s		0.0086	Compared with Cgyps1-11Δ-infected cells
	Cgyps1-11∆/CgYPS7	0.796073	0.197128	0.113812	n.s		0.0027
