# Supplementary material for: Aspartyl proteases target host actin nucleator complex protein to limit epithelial innate immunity
Source: EMBO Rep. 2024 Sep 30;25(11):4846–75. doi: 10.1038/s44319-024-00270-y (PMC11549443; doi:10.1038/s44319-024-00270-y)
Supplement: Supplementary file 8 — Source data Fig. 4 [file 44319_2024_270_MOESM8_ESM.zip › Fig 4_Source data/Fig. 4B/Fig. 4B p65 quantification.xlsx]

## Sheet: p-p65 quantification
Figure 4B
		Conditions	UI as 1
	1st replicate	Un-infected	1
		wt/V	2.9784
		Cgyps1-11∆/V	6.53469
		Cgyps1-11∆/CgYPS1	3.46578
		Cgyps1-11∆/CgYPS7	2.17618
	2nd replicate	Un-infected	1
		wt/V	1.94751
		Cgyps1-11∆/V	4.50486
		Cgyps1-11∆/CgYPS1	1.90998
		Cgyps1-11∆/CgYPS7	1.94644
	3rd replicate	Un-infected	1
		wt/V	2.35339
		Cgyps1-11∆/V	5.90928
		Cgyps1-11∆/CgYPS1	3.2731
		Cgyps1-11∆/CgYPS7	3.3092
	Conditions	Average	SD	SEM	p Value (Two-tailed Student's t test)
	Un-infected	1	0	0		Compared with uninfected cells
	wt/V	2.42643	0.519312	0.299825	0.0415
	Cgyps1-11∆/V	5.64961	1.03953	0.600172	0.0163		0.0086	Compared with wt-infected cells
	Cgyps1-11∆/CgYPS1	2.88295	0.84811	0.489656	n.s		0.0233	Compared with Cgyps1-11Δ-infected cells
	Cgyps1-11∆/CgYPS7	2.47727	0.729569	0.421217	n.s		0.0124
