# Supplementary material for: Aspartyl proteases target host actin nucleator complex protein to limit epithelial innate immunity
Source: EMBO Rep. 2024 Sep 30;25(11):4846–75. doi: 10.1038/s44319-024-00270-y (PMC11549443; doi:10.1038/s44319-024-00270-y)
Supplement: Supplementary file 8 — Source data Fig. 4 [file 44319_2024_270_MOESM8_ESM.zip › Fig 4_Source data/Fig. 4C/Fig 4C IL-6_SB203580.xlsx]

## Sheet: IL-6_SB203580
		Figure 4C
	Conditions	Sample	IL-6 Conc (pg/ml)	Average conc values	SD	SEM	p Value (Unpaired two-tailed Student's t test)
	DMSO	Uninfected-1	713	673	45.8258	26.4575
		Uninfected-2	683
		Uninfected-3	623
		wt-1	533	549.667	28.8675	16.6667	0.0169	Compared with uninfected cells
		wt-2	533
		wt-3	583
		Cgyps1-11∆-1	1083	1006.33	70.946	40.9607	0.0024		0.0005	Compared with wt-infected cells
		Cgyps1-11∆-2	943
		Cgyps1-11∆-3	993
	p38 Inhibitor (SB203580)	Uninfected-1	523	566.333	37.8594	21.8581	n.s
		Uninfected-2	593
		Uninfected-3	583
		wt-1	543	486.333	49.3288	28.48	n.s
		wt-2	453
		wt-3	463
		Cgyps1-11∆-1	453	473	26.4575	15.2753	n.s		0.0003	Compared with Cgyps1-11Δ-infected DMSO-treated A-498 cells
		Cgyps1-11∆-2	503
		Cgyps1-11∆-3	463
