# Supplementary material for: Aspartyl proteases target host actin nucleator complex protein to limit epithelial innate immunity
Source: EMBO Rep. 2024 Sep 30;25(11):4846–75. doi: 10.1038/s44319-024-00270-y (PMC11549443; doi:10.1038/s44319-024-00270-y)
Supplement: Supplementary file 8 — Source data Fig. 4 [file 44319_2024_270_MOESM8_ESM.zip › Fig 4_Source data/Fig. 4D/Fig. 4D IL-8_SB203580.xlsx]

## Sheet: IL-8_SB203580
Figure 4D
	Conditions	Sample	IL-8 Conc (pg/ml)	Average conc values	SD	SEM	p Value (Unpaired two-tailed Student's t test)
	DMSO	Uninfected-1	860.733	856.511	14.7924	8.54039
		Uninfected-2	840.067
		Uninfected-3	868.733
		wt-1	578.067	552.733	24.1109	13.9204	<0.0001	Compared with uninfected cells
		wt-2	550.067
		wt-3	530.067
		Cgyps1-11∆-1	1484.73	1419.62	63.4081	36.6087	0.0001		<0.0001	Compared with wt-infected cells
		Cgyps1-11∆-2	1416.07
		Cgyps1-11∆-3	1358.07
	p38 Inhibitor (SB203580)	Uninfected-1	834.067	815.178	16.3617	9.44641	n.s
		Uninfected-2	806.067
		Uninfected-3	805.4
		wt-1	750.733	759.4	7.85988	4.53791	n.s
		wt-2	766.067
		wt-3	761.4
		Cgyps1-11∆-1	675.4	691.178	26.7526	15.4456	n.s		<0.0001	Compared with Cgyps1-11Δ-infected DMSO-treated A-498 cells
		Cgyps1-11∆-2	676.067
		Cgyps1-11∆-3	722.067
						wt-DMSO vs. uninfected-DMSO	4.91787e-05	Cgyps1-11Δ-DMSO vs. wt-DMSO	2.46795e-05
								Cgyps1-11Δ-SB203580 vs. Cgyps1-11Δ-DMSO	5.21114e-05
