# Supplementary material for: Aspartyl proteases target host actin nucleator complex protein to limit epithelial innate immunity
Source: EMBO Rep. 2024 Sep 30;25(11):4846–75. doi: 10.1038/s44319-024-00270-y (PMC11549443; doi:10.1038/s44319-024-00270-y)
Supplement: Supplementary file 8 — Source data Fig. 4 [file 44319_2024_270_MOESM8_ESM.zip › Fig 4_Source data/Fig. 4E/Fig 4E_Fold replication CFU_ p38 inhibitor SB203580.xlsx]

## Sheet: Fold replication_CFU_SB203580
Figure 4E
Strains	Condition	Biological replicates	Fold replication	Average	SD	SEM	p Value (Unpaired two-tailed Student's t test)
wt	DMSO	wt-1	2.7972	2.61108	0.336766	0.168383
		wt-2	2.4
		wt-3	2.98462
		wt-4	2.2625
	SB203580	wt-1	2.58036	2.45	0.392605	0.196303	n.s	Compared with wt-infected DMSO-treated A-498 cells
		wt-2	2.88
		wt-3	2.39735
		wt-4	1.94231
Cgyps1-11∆	DMSO	Cgyps1-11∆-1	0.4125	0.532688	0.139989	0.0699947	<0.0001
		Cgyps1-11∆-2	0.496296
		Cgyps1-11∆-3	0.735
		Cgyps1-11∆-4	0.486957
	SB203580	Cgyps1-11∆-1	1.48	1.57071	0.417689	0.208844			0.0034	Compared with Cgyps1-11Δ-infected DMSO-treated A-498 cells	0.0225	Compared with wt-infected SB203580-treated A-498 cells
		Cgyps1-11∆-2	1.21875
		Cgyps1-11∆-3	2.175
		Cgyps1-11∆-4	1.40909
						Cgyps1-11Δ-DMSO vs. wt-DMSO	2.78738e-05
