# Supplementary material for: Aspartyl proteases target host actin nucleator complex protein to limit epithelial innate immunity
Source: EMBO Rep. 2024 Sep 30;25(11):4846–75. doi: 10.1038/s44319-024-00270-y (PMC11549443; doi:10.1038/s44319-024-00270-y)
Supplement: Supplementary file 8 — Source data Fig. 4 [file 44319_2024_270_MOESM8_ESM.zip › Fig 4_Source data/Fig. 4F/Fig 4F_CFU Fold replication_ p65 inhibitor BAY-117082.xlsx]

## Sheet: CFU_BAY 11-7082
Figure 4F
Strains	Condition	Biological replicates	Fold replication	Average	SD	SEM	p Value (Unpaired two-tailed Student's t test)
wt	DMSO	wt-1	2.30645	2.33959	0.252744	0.126372
		wt-2	2.66667
		wt-3	2.33469
		wt-4	2.05056
	BAY 11-7082	wt-1	2.32787	2.22808	0.103441	0.0517205	n.s	Compared with wt-infected DMSO-treated A-498 cells
		wt-2	2.09091
		wt-3	2.28302
		wt-4	2.21053
Cgyps1-11∆	DMSO	Cgyps1-11∆-1	0.411215	0.565716	0.129919	0.0649595	<0.0001
		Cgyps1-11∆-2	0.6
		Cgyps1-11∆-3	0.721649
		Cgyps1-11∆-4	0.53
	BAY 11-7082	Cgyps1-11∆-1	1.27907	1.17875	0.303141	0.151571			0.0096	Compared with Cgyps1-11Δ-infected DMSO-treated A-498 cells	0.0006	Compared with wt-infected BAY 11-7082-treated A-498 cells
		Cgyps1-11∆-2	1.3625
		Cgyps1-11∆-3	1.34615
		Cgyps1-11∆-4	0.727273
						Cgyps1-11Δ-DMSO vs. wt-DMSO	1.64815e-05
