# Supplementary material for: Aspartyl proteases target host actin nucleator complex protein to limit epithelial innate immunity
Source: EMBO Rep. 2024 Sep 30;25(11):4846–75. doi: 10.1038/s44319-024-00270-y (PMC11549443; doi:10.1038/s44319-024-00270-y)
Supplement: Supplementary file 8 — Source data Fig. 4 [file 44319_2024_270_MOESM8_ESM.zip › Fig 4_Source data/Fig. 4G/Fig 4G IL-6_BAY-117082.xlsx]

## Sheet: IL-6_BAY 11-7082
		Figure 4G
	Conditions	Sample	IL-6 Conc (pg/ml)	Average conc values	SD	SEM	p Value (Unpaired two-tailed Student's t test)
	DMSO	Uninfected-1	1306.06	1188.41	94.1718	47.0859
		Uninfected-2	1157.31
		Uninfected-3	1208.56
		Uninfected-4	1081.69
		wt-1	844.812	794.969	72.7481	36.374	0.0006	Compared with uninfected cells
		wt-2	854.188
		wt-3	784.812
		wt-4	696.062
		Cgyps1-11∆-1	1706.06	1606.38	156.602	78.3008	0.0038		<0.0001	Compared with wt-infected cells
		Cgyps1-11∆-2	1642.94
		Cgyps1-11∆-3	1375.44
		Cgyps1-11∆-4	1701.06
	Bay 11-7082	Uninfected-1	952.312	858.875	114.588	57.2938	0.0044
		Uninfected-2	940.437
		Uninfected-3	837.312
		Uninfected-4	705.438
		wt-1	881.688	843.25	109.562	54.7809
		wt-2	981.062
		wt-3	757.312
		wt-4	752.938
		Cgyps1-11∆-1	1010.44	905.125	78.0266	39.0133			0.0002	Compared with Cgyps1-11Δ-infected DMSO-treated A-498 cells
		Cgyps1-11∆-2	882.312
		Cgyps1-11∆-3	823.562
		Cgyps1-11∆-4	904.188
								Cgyps1-11Δ-DMSO vs. wt-DMSO	8.28317e-05
