# Supplementary material for: Aspartyl proteases target host actin nucleator complex protein to limit epithelial innate immunity
Source: EMBO Rep. 2024 Sep 30;25(11):4846–75. doi: 10.1038/s44319-024-00270-y (PMC11549443; doi:10.1038/s44319-024-00270-y)
Supplement: Supplementary file 8 — Source data Fig. 4 [file 44319_2024_270_MOESM8_ESM.zip › Fig 4_Source data/Fig. 4H/Fig. 4H IL-8_BAY 11-7082.xlsx]

## Sheet: IL-8_BAY-117082
Figure 4H
	Conditions	Sample	IL-8 Conc (pg/ml)	Average conc values	SD	SEM	p Value (Unpaired two-tailed Student's t test)
	DMSO	Uninfected-1	782.265	757.853	53.0693	30.6396
		Uninfected-2	794.324
		Uninfected-3	696.971
		wt-1	557.265	539.225	24.689	14.2542	0.0029	Compared with uninfected cells
		wt-2	549.324
		wt-3	511.088
		Cgyps1-11∆-1	1008.44	989.716	22.5961	13.0458	0.0022		<0.0001	Compared with wt-infected cells
		Cgyps1-11∆-2	996.088
		Cgyps1-11∆-3	964.618
	BAY 11-7082	Uninfected-1	536.088	567.069	29.179	16.8465	0.0055
		Uninfected-2	594.029
		Uninfected-3	571.088
		wt-1	492.265	494.716	18.7967	10.8523
		wt-2	514.618
		wt-3	477.265
		Cgyps1-11∆-1	511.088	510.794	31.0305	17.9154			<0.0001	Compared with Cgyps1-11Δ-infected DMSO-treated A-498 cells
		Cgyps1-11∆-2	479.618
		Cgyps1-11∆-3	541.676
								Cgyps1-11Δ-DMSO vs. wt-DMSO	2.00416e-05
								Cgyps1-11Δ-BAY 11-7082 vs. Cgyps1-11Δ-DMSO	2.71242e-05
