# Supplementary material for: Aspartyl proteases target host actin nucleator complex protein to limit epithelial innate immunity
Source: EMBO Rep. 2024 Sep 30;25(11):4846–75. doi: 10.1038/s44319-024-00270-y (PMC11549443; doi:10.1038/s44319-024-00270-y)
Supplement: Supplementary file 9 — Source data Fig. 5 [file 44319_2024_270_MOESM9_ESM.zip]

Archive with 48 entries (39 files):
- Fig 5_Source data/
- Fig 5_Source data/Fig. 5C/
- Fig 5_Source data/Fig. 5C/C albicans A-498 ACTIN RHOD-PHALLOIDIN001_Series005Snapshot1_RAW_ch00.tif
- Fig 5_Source data/Fig. 5C/C albicans A-498 ACTIN RHOD-PHALLOIDIN001_Series005Snapshot2_RAW_ch00.tif
- Fig 5_Source data/Fig. 5C/C albicans A-498 ACTIN RHOD-PHALLOIDIN001_Series005Snapshot3_RAW_ch00.tif
- Fig 5_Source data/Fig. 5C/C albicans A-498 ACTIN RHOD-PHALLOIDIN001_Series005Snapshot4_RAW_ch00.tif
- Fig 5_Source data/Fig. 5C/C albicans A-498 ACTIN RHOD-PHALLOIDIN001_Series005_Crop002Snapshot1_RAW_ch00.tif
- Fig 5_Source data/Fig. 5C/Cgyps1-11 del A-498 ACTIN REPLICATE 2001_Series014Snapshot1 (2).tif
- Fig 5_Source data/Fig. 5C/Cgyps1-11 del A-498 ACTIN REPLICATE 2001_Series014Snapshot3_RAW_ch00.tif
- Fig 5_Source data/Fig. 5C/Cgyps1-11 del A-498 ACTIN REPLICATE 2001_Series014Snapshot4.tif
- Fig 5_Source data/Fig. 5C/Cgyps1-11 del A-498 ACTIN REPLICATE 2001_Series014Snapshot5.tif
- Fig 5_Source data/Fig. 5C/Uninfected A-498 REPLICATE 2001_Series005Snapshot1.tif
- Fig 5_Source data/Fig. 5C/Uninfected A-498 REPLICATE 2001_Series005Snapshot3.tif
- Fig 5_Source data/Fig. 5C/Uninfected A-498 REPLICATE 2001_Series005Snapshot4.tif
- Fig 5_Source data/Fig. 5C/Uninfected A-498 REPLICATE 2001_Series005Snapshot5_RAW_ch00.tif
- Fig 5_Source data/Fig. 5C/WT A-498 ACTIN REPLICATE 2001_Series014Snapshot2.tif
- Fig 5_Source data/Fig. 5C/WT A-498 ACTIN REPLICATE 2001_Series014Snapshot3_RAW_ch00.tif
- Fig 5_Source data/Fig. 5C/WT A-498 ACTIN REPLICATE 2001_Series014Snapshot4_RAW_ch00.tif
- Fig 5_Source data/Fig. 5C/WT A-498 ACTIN REPLICATE 2001_Series014Snapshot5.tif
- Fig 5_Source data/Fig. 5D/
- Fig 5_Source data/Fig. 5D/Fig. 5D F-actin and G-actin_Quantification.xlsx
- Fig 5_Source data/Fig. 5D/Western blot_G-actin and F-actin.tif
- Fig 5_Source data/Fig. 5E/
- Fig 5_Source data/Fig. 5E/1-11 del infected ARPC1B A-498 001_Series013Snapshot1.tif
- Fig 5_Source data/Fig. 5E/1-11 del infected ARPC1B A-498 001_Series013Snapshot2_RAW_ch00.tif
- Fig 5_Source data/Fig. 5E/1-11 del infected ARPC1B A-498 001_Series013Snapshot3.tif
- Fig 5_Source data/Fig. 5E/1-11 del infected ARPC1B A-498 001_Series013Snapshot4_RAW_ch00.tif
- Fig 5_Source data/Fig. 5E/Fig. 5E_Confocal_Arpc1B Quantification.xlsx
- Fig 5_Source data/Fig. 5E/Uninfected ARPC1B A-498 001_Series010Snapshot1_RAW_ch00.tif
- Fig 5_Source data/Fig. 5E/Uninfected ARPC1B A-498 001_Series010Snapshot2_RAW_ch00.tif
- Fig 5_Source data/Fig. 5E/Uninfected ARPC1B A-498 001_Series010Snapshot3_RAW_ch00.tif
- Fig 5_Source data/Fig. 5E/Uninfected ARPC1B A-498 001_Series010Snapshot4_RAW_ch00.tif
- Fig 5_Source data/Fig. 5E/WT ARPC1B A-498001_Series021Snapshot5_RAW_ch00 (2).tif
- Fig 5_Source data/Fig. 5E/WT ARPC1B A-498001_Series021Snapshot6_RAW_ch00 (2).tif
- Fig 5_Source data/Fig. 5E/WT ARPC1B A-498001_Series021Snapshot7_RAW_ch00 (2).tif
- Fig 5_Source data/Fig. 5E/WT ARPC1B A-498001_Series021Snapshot8_RAW_ch00 (2).tif
- Fig 5_Source data/Fig. 5F/
- Fig 5_Source data/Fig. 5F/Fig. 5F_Arpc1B_Kinetics_Quantification.xls
- Fig 5_Source data/Fig. 5F/Western blot_Arpc1B Kinetics.tif
- Fig 5_Source data/Fig. 5G/
- Fig 5_Source data/Fig. 5G/Fig. 5G Arpc1B_Cg complemented strains_Quantification.xlsx
- Fig 5_Source data/Fig. 5G/Western blot_Arpc1B_CgYapsin complemented strains.tif
- Fig 5_Source data/Fig. 5H/
- Fig 5_Source data/Fig. 5H/Western blot_Arpc1B-p38 interaction.tif
- Fig 5_Source data/Fig. 5I/
- Fig 5_Source data/Fig. 5I/Wetern blot_Cg-infected A-498 Aprc1B-p38 interaction_quantification.tif
- Fig 5_Source data/Fig. 5J/
- Fig 5_Source data/Fig. 5J/Fig. 5J Compiled quantifcation of Arpc1B-p38 interaction.xlsx
