# Supplementary material for: Aspartyl proteases target host actin nucleator complex protein to limit epithelial innate immunity
Source: EMBO Rep. 2024 Sep 30;25(11):4846–75. doi: 10.1038/s44319-024-00270-y (PMC11549443; doi:10.1038/s44319-024-00270-y)
Supplement: Supplementary file 9 — Source data Fig. 5 [file 44319_2024_270_MOESM9_ESM.zip › Fig 5_Source data/Fig. 5D/Fig. 5D F-actin and G-actin_Quantification.xlsx]

## Sheet: F and G-actin ratio_Quantified
	Figure 5D
	F/G actin ratio	Conditions	Replicate 1	Replicate 2	Replicate 3	Average	SD	SEM	p Value (Two-tailed Student's t test)
		Uninfected	1	1	1	1	0	0		Compared with uninfected cells
		wt	0.575309	0.577098	0.4842	0.545536	0.0531258	0.0306722	0.0045
		Cgyps1-11∆	1.10952	0.801375	1.14619	1.01903	0.189384	0.109341	n.s		0.014	Compared with wt-infected cells
		C. albicans	0.468491	0.449916	0.212078	0.376828	0.14298	0.0825497	0.0171
