# Supplementary material for: Aspartyl proteases target host actin nucleator complex protein to limit epithelial innate immunity
Source: EMBO Rep. 2024 Sep 30;25(11):4846–75. doi: 10.1038/s44319-024-00270-y (PMC11549443; doi:10.1038/s44319-024-00270-y)
Supplement: Supplementary file 9 — Source data Fig. 5 [file 44319_2024_270_MOESM9_ESM.zip › Fig 5_Source data/Fig. 5E/Fig. 5E_Confocal_Arpc1B Quantification.xlsx]

## Sheet: Arpc1B Quantification
	Figure 5E
	Replicate 1
	Uninfected			wt-infected			Cgyps1-11Δ-infected				Uninfected				wt-infected					Cgyps1-11Δ-infected
	Cell no	Mean Fluorescent Intensity (MFI)		Cell no	Mean Fluorescent Intensity (MFI)		Cell no	Mean Fluorescent Intensity (MFI)		Mean MFI	16.6416				8.12363					21.6231
	1	35.096		1	9.144		1	23.605		SD	8.62441				5.28763					12.4169
	2	20.128		2	16.699		2	28.023		SEM	1.30018				0.740416					1.72192
	3	22.044		3	11.363		3	20.116		p Value (Unpaired two-tailed Student's t test)					< 0.0001					< 0.0001
	4	39.649		4	3.803		4	13.04							Compared with uninfected cells					Compared with wt-infected cells
	5	12.573		5	13.158		5	13.302
	6	14.955		6	11.47		6	12.325							1.81473e-08					1.80292e-11
	7	36.029		7	10.885		7	13.113
				8	10.93		8	16.687
				9	11.531		9	20.249
							10	21.588
							11	19.287
	Replicate 2
	Uninfected			wt-infected			Cgyps1-11Δ-infected
	Cell no	Mean Fluorescent Intensity (MFI)		Cell no	Mean Fluorescent Intensity (MFI)		Cell no	Mean Fluorescent Intensity (MFI)
	1	15.036		1	4.927		1	19.066
	2	14.047		2	4.006		2	11.58
	3	16.594		3	4.053		3	11.629
	4	13.622		4	2.608		4	8.005
	5	15.237		5	4.276		5	11.397
	6	9.372		6	5.72		6	12.918
	7	18.83		7	6.197		7	12.481
	8	18.479		8	5.077		8	16.247
	9	12.223		9	2.799		9	12.414
	10	24.306		10	3.303		10	11.68
	11	14.495		11	4.109		11	8.128
	12	21.052		12	3.651		12	20.243
	13	14.772		13	11.533		13	29.104
	14	9.427		14	6.71		14	23.033
	15	8.436		15	5.235		15	16.425
	16	13.129		16	4.19		16	31.641
	17	11.742		17	5.256		17	11.442
	18	10.517		18	2.758		18	9.422
	19	10.767		19	5.933		19	11.14
							20	8.003
							21	7.372
	Replicate 3
	Uninfected			wt-infected			Cgyps1-11Δ-infected
	Cell no	Mean Fluorescent Intensity (MFI)		Cell no	Mean Fluorescent Intensity (MFI)		Cell no	Mean Fluorescent Intensity (MFI)
	1	10.299		1	11.495		1	16.973
	2	13.199		2	6.477		2	41.277
	3	10.537		3	15.419		3	15.307
	4	8.669		4	16.502		4	28.331
	5	7.874		5	17.431		5	19.211
	6	38.382		6	8.526		6	22.747
	7	30.961		7	17.154		7	33.325
	8	18.573		8	6.623		8	14.074
	9	13.092		9	5.224		9	26.825
	10	7.616		10	6.467		10	35.507
	11	19.445		11	8.245		11	32.191
	12	8.8		12	7.825		12	35.962
	13	36.255		13	12.555		13	37.428
	14	11.997		14	14.475		14	24.815
	15	15.58		15	6.932		15	47.787
	16	10.135		16	6.943		16	51.02
	17	10.263		17	5.678		17	52.875
	18	7.995		18	9.156		18	20
				19	8.355		19	11.674
				20	7.605		20	52.366
				21	7.329
				22	7.134
				23	9.431
