# Supplementary material for: Aspartyl proteases target host actin nucleator complex protein to limit epithelial innate immunity
Source: EMBO Rep. 2024 Sep 30;25(11):4846–75. doi: 10.1038/s44319-024-00270-y (PMC11549443; doi:10.1038/s44319-024-00270-y)
Supplement: Supplementary file 9 — Source data Fig. 5 [file 44319_2024_270_MOESM9_ESM.zip › Fig 5_Source data/Fig. 5F/Fig. 5F_Arpc1B_Kinetics_Quantification.xls]

## Sheet: Arpc1B 
	Figure 5F
	Strains	Time	Replicate 1	Replicate 2	Replicate 3	Average	SD	SEM	p Value (Two-tailed Student's t test)
	wt	0 min	1	1	1	1	0	0		Compared with 0 min Cg-incubated A-498 cells
		15 min	0.438507	0.419523	0.848201	0.568744	0.242204	0.139836	n.s
		30 min	0.530989	0.633887	0.562754	0.575877	0.0526894	0.0304202	0.0051
		60 min	0.494612	0.571679	0.568426	0.544906	0.0435861	0.0251645	0.003
		120 min	0.597999	0.897311	0.517518	0.670943	0.200128	0.115544	n.s
		240 min	0.66981	0.469788	0.811534	0.650377	0.1717	0.099131	n.s
	Cgyps1-11∆	0 min	1	1	1	1	0	0
		15 min	1.47898	1.01791	0.505601	1.00083	0.486912	0.281119	n.s
		30 min	0.738119	1.29771	0.92037	0.9854	0.285407	0.16478	n.s
		60 min	0.985333	1.52749	0.897059	1.13663	0.341363	0.197086	n.s		0.0408	Compared with 60 min Cgwt-incubated A-498 cells
		120 min	0.89059	0.979625	1.25083	1.04035	0.187642	0.108335	n.s
		240 min	0.990838	1.57443	1.22925	1.26484	0.29342	0.169406	n.s		0.0352	Compared with 240 min Cgwt-incubated A-498 cells
