# Supplementary material for: Aspartyl proteases target host actin nucleator complex protein to limit epithelial innate immunity
Source: EMBO Rep. 2024 Sep 30;25(11):4846–75. doi: 10.1038/s44319-024-00270-y (PMC11549443; doi:10.1038/s44319-024-00270-y)
Supplement: Supplementary file 9 — Source data Fig. 5 [file 44319_2024_270_MOESM9_ESM.zip › Fig 5_Source data/Fig. 5G/Fig. 5G Arpc1B_Cg complemented strains_Quantification.xlsx]

## Sheet: Arpc1B_Quantification
	Figure 5G
	Conditions	Replicate 1	Replicate 2	Replicate 3	Average	SD	SEM	p Value (Two-tailed Student's t test)
	Uninfected	1	1	1	1	0	0		Compared with uninfected cells		Compared with wt-infected cells		Compared with Cgyps1-11Δ-infected cells
	wt/V	0.441021	0.635572	0.507285	0.527959	0.0688782	0.0397669	0.0143
	Cgyps1-11∆/V	1.12842	1.34027	1.16571	1.21147	0.0905148	0.0522587	n.s		0.0014
	Cgyps1-11∆/CgYPS1	0.563062	0.655964	0.699941	0.639656	0.0311832	0.0180036	0.0123				0.0017
	Cgyps1-11∆/CgYPS1 D91A	1.02722	0.989037	1.26019	1.09215	0.136867	0.0790201	n.s		0.0053
	Cgyps1-11∆/CgYPS1 D378A	1.10131	1.16196	1.86308	1.37545	0.359385	0.207491	n.s		0.0279
