# Supplementary material for: Aspartyl proteases target host actin nucleator complex protein to limit epithelial innate immunity
Source: EMBO Rep. 2024 Sep 30;25(11):4846–75. doi: 10.1038/s44319-024-00270-y (PMC11549443; doi:10.1038/s44319-024-00270-y)
Supplement: Supplementary file 9 — Source data Fig. 5 [file 44319_2024_270_MOESM9_ESM.zip › Fig 5_Source data/Fig. 5J/Fig. 5J Compiled quantifcation of Arpc1B-p38 interaction.xlsx]

## Sheet: WB_Quantification
	Figure 5J
		Conditions	Replicate 1	Replicate 2	Replicate 3	Replicate 4	Average	SD	SEM	p Value (Two-tailed Student's t test)
	p38 pull-down/Arpc1B pull-down	Uninfected	1	1	1	1	1	0	0		Compared with uninfected cells
		wt	0.78808	0.720836	0.338107	0.508856	0.58897	0.205251	0.102625	0.0279
		Cgyps1-11∆	1.76526	2.06026	1.29524	1.36852	1.62232	0.357595	0.178797	0.04		0.0024	Compared with wt-infected cells
