# Supplementary material for: Aspartyl proteases target host actin nucleator complex protein to limit epithelial innate immunity
Source: EMBO Rep. 2024 Sep 30;25(11):4846–75. doi: 10.1038/s44319-024-00270-y (PMC11549443; doi:10.1038/s44319-024-00270-y)
Supplement: Supplementary file 10 — Source data Fig. 6 [file 44319_2024_270_MOESM10_ESM.zip]

Archive with 28 entries (14 files):
- Fig 6_Source data/
- Fig 6_Source data/Fig. 6A/
- Fig 6_Source data/Fig. 6A/Fig. 6A Cg_fold replication_CK-666.xlsx
- Fig 6_Source data/Fig. 6A/~$Fig. 6A Cg_fold replication_CK-666.xlsx
- Fig 6_Source data/Fig. 6B/
- Fig 6_Source data/Fig. 6B/Fig. 6B IL-6_CK-666.xlsx
- Fig 6_Source data/Fig. 6C/
- Fig 6_Source data/Fig. 6C/Fig. 6C IL-8_CK-666.xlsx
- Fig 6_Source data/Fig. 6D/
- Fig 6_Source data/Fig. 6D/Fig. 6D Adherence Arpc1b KD.xlsx
- Fig 6_Source data/Fig. 6E/
- Fig 6_Source data/Fig. 6E/Fig. 6E Cg Fold replication_Arpc1b KD.xlsx
- Fig 6_Source data/Fig. 6F/
- Fig 6_Source data/Fig. 6F/Fig. 6F IL-6_Arpc1b KD.xlsx
- Fig 6_Source data/Fig. 6G/
- Fig 6_Source data/Fig. 6G/Fig. 6G IL-8_Arpc1b KD.xlsx
- Fig 6_Source data/Fig. 6H/
- Fig 6_Source data/Fig. 6H/Fig. 6H Cg Adherence_p38 KO.xlsx
- Fig 6_Source data/Fig. 6I/
- Fig 6_Source data/Fig. 6I/Fig 6I Cg Adherence_Arpc1B-KO.xlsx
- Fig 6_Source data/Fig. 6J/
- Fig 6_Source data/Fig. 6J/Fig. 6J Cg fold replication_p38 KO.xlsx
- Fig 6_Source data/Fig. 6K/
- Fig 6_Source data/Fig. 6K/Fig. 6K Cg Fold replication_Arpc1B KO.xlsx
- Fig 6_Source data/Fig. 6L/
- Fig 6_Source data/Fig. 6L/Fig. 6L_IL-8_p38 KO HEK293T.xlsx
- Fig 6_Source data/Fig. 6M/
- Fig 6_Source data/Fig. 6M/Fig. 6M IL-8_Arpc1B KO.xlsx
