# Supplementary material for: Aspartyl proteases target host actin nucleator complex protein to limit epithelial innate immunity
Source: EMBO Rep. 2024 Sep 30;25(11):4846–75. doi: 10.1038/s44319-024-00270-y (PMC11549443; doi:10.1038/s44319-024-00270-y)
Supplement: Supplementary file 10 — Source data Fig. 6 [file 44319_2024_270_MOESM10_ESM.zip › Fig 6_Source data/Fig. 6A/Fig. 6A Cg_fold replication_CK-666.xlsx]

## Sheet: Cg Fold replication_CK-666
		Figure 6A
	Strains	Condition	Biologoical replicates	Fold replication	Average	SD	SEM	p Value (Unpaired two-tailed Student's t test)
	wt	DMSO	wt-1	2.95035	2.57207	0.271482	0.135741
			wt-2	2.31959
			wt-3	2.56552
			wt-4	2.45283
		CK-666	wt-1	2.3	2.49626	0.304155	0.152077	n.s	Compared with wt-infected DMSO-treated A-498 cells
			wt-2	2.31111
			wt-3	2.43008
			wt-4	2.94387
	Cgyps1-11∆	DMSO	Cgyps1-11∆-1	0.588235	0.608864	0.0959869	0.0479935	<0.0001
			Cgyps1-11∆-2	0.486111
			Cgyps1-11∆-3	0.711111
			Cgyps1-11∆-4	0.65
		CK-666	Cgyps1-11∆-1	1.42069	1.50455	0.114418	0.0572091			<0.0001	Compared with Cgyps1-11Δ-infected DMSO-treated A-498 cells	0.0009	Compared with wt-infected CK-666-treated A-498 cells
			Cgyps1-11∆-2	1.67188
			Cgyps1-11∆-3	1.48235
			Cgyps1-11∆-4	1.4433
							Cgyps1-11Δ-DMSO vs. wt-DMSO	9.56103e-06	Cgyps1-11Δ-CK-666 vs. Cgyps1-11Δ-DMSO	2.03074e-05
