# Supplementary material for: Aspartyl proteases target host actin nucleator complex protein to limit epithelial innate immunity
Source: EMBO Rep. 2024 Sep 30;25(11):4846–75. doi: 10.1038/s44319-024-00270-y (PMC11549443; doi:10.1038/s44319-024-00270-y)
Supplement: Supplementary file 10 — Source data Fig. 6 [file 44319_2024_270_MOESM10_ESM.zip › Fig 6_Source data/Fig. 6B/Fig. 6B IL-6_CK-666.xlsx]

## Sheet: IL-6_CK-666
	Figure 6B
	Conditions	Sample	IL-6 Conc (pg/ml)	Average conc values	SD	SEM	p Value (Unpaired two-tailed Student's t test)
	DMSO	Uninfected-1	113.214	92.0238	18.4382	10.6453
		Uninfected-2	83.2143
		Uninfected-3	79.6429
		wt-1	65.3571	57.7381	9.21216	5.31864	0.045	Compared with DMSO-treated uninfected cells
		wt-2	60.3571
		wt-3	47.5
		Cgyps1-11∆-1	210.357	196.31	12.296	7.09907	0.0012		<0.0001	Compared with wt-infected cells
		Cgyps1-11∆-2	191.071
		Cgyps1-11∆-3	187.5
	CK-666	Uninfected-1	56.0714	61.3095	7.29598	4.21233	n.s
		Uninfected-2	58.2143
		Uninfected-3	69.6429
		wt-1	87.5	92.2619	7.63763	4.40959	0.0071	Compared with CK-666 treated uninfected cells	0.0075	Compared with wt-infected DMSO-treated A-498 cells
		wt-2	88.2143
		wt-3	101.071
		Cgyps1-11∆-1	91.0714	111.786	18.1125	10.4572	0.01		0.0026	Compared with Cgyps1-11Δ-infected DMSO-treated A-498 cells
		Cgyps1-11∆-2	119.643
		Cgyps1-11∆-3	124.643
								Cgyps1-11Δ-DMSO vs. wt-DMSO	9.80963e-05
