# Supplementary material for: Aspartyl proteases target host actin nucleator complex protein to limit epithelial innate immunity
Source: EMBO Rep. 2024 Sep 30;25(11):4846–75. doi: 10.1038/s44319-024-00270-y (PMC11549443; doi:10.1038/s44319-024-00270-y)
Supplement: Supplementary file 10 — Source data Fig. 6 [file 44319_2024_270_MOESM10_ESM.zip › Fig 6_Source data/Fig. 6C/Fig. 6C IL-8_CK-666.xlsx]

## Sheet: IL-8_CK-666
	Figure 6C
	Conditions	Sample	IL-8 Conc (pg/ml)	Average conc values	SD	SEM	p Value (Unpaired two-tailed Student's t test)
	DMSO	Uninfected-1	313.031	326.052	11.9338	6.88998
		Uninfected-2	328.656
		Uninfected-3	336.469
		wt-1	232.719	242.719	8.75	5.05181	0.0006	Compared with uninfected cells
		wt-2	248.969
		wt-3	246.469
		Cgyps1-11∆-1	547.094	569.385	20.1976	11.6611	<0.0001		<0.0001	Compared with wt-infected cells
		Cgyps1-11∆-2	574.594
		Cgyps1-11∆-3	586.469
	CK-666	Uninfected-1	255.219	272.719	20.6747	11.9365	n.s
		Uninfected-2	267.406
		Uninfected-3	295.531
		wt-2	302.406	323.552	19.7304	11.3914	n.s		0.0029	Compared with wt-infected DMSO-treated A-498 cells
		wt-3	326.781
		wt-4	341.469
		Cgyps1-11∆-1	322.094	346.573	21.8936	12.6403	n.s		0.0002	Compared with Cgyps1-11Δ-infected DMSO-treated A-498 cells
		Cgyps1-11∆-2	353.344
		Cgyps1-11∆-3	364.281
						Cgyps1-11Δ-DMSO vs. uninfected-DMSO	5.64941e-05	Cgyps1-11Δ-DMSO vs. wt-DMSO	1.36159e-05
