# Supplementary material for: Aspartyl proteases target host actin nucleator complex protein to limit epithelial innate immunity
Source: EMBO Rep. 2024 Sep 30;25(11):4846–75. doi: 10.1038/s44319-024-00270-y (PMC11549443; doi:10.1038/s44319-024-00270-y)
Supplement: Supplementary file 10 — Source data Fig. 6 [file 44319_2024_270_MOESM10_ESM.zip › Fig 6_Source data/Fig. 6D/Fig. 6D Adherence Arpc1b KD.xlsx]

## Sheet: Adherence_Arpc1B KD
	Figure 6D
	Conditions	Strains	Biological replicate	% Adherence	Average of biological replicates	SD	SEM	p Value (Unpaired two-tailed Student's t test)
	Control siRNA treated A-498	wt	1	22.5512	24.3052	2.98834	1.72532		Compared with wt-infected Control-siRNA-treated A-498 cells
			2	22.6087
			3	27.7556
		Cgyps1-11∆	1	47.8305	51.5775	6.67394	3.8532	0.003
			2	47.619
			3	59.2829
	Arpc1b KD A-498	wt	1	32.5658	32.5591	4.2558	2.45709	n.s
			2	36.8116
			3	28.3
		Cgyps1-11∆	1	26.6902	32.9787	5.58781	3.22612	n.s		0.0137	Compared with Cgyps1-11Δ-infected control-siRNA-treated A-498 cells
			2	37.3737
			3	34.8723
