# Supplementary material for: Aspartyl proteases target host actin nucleator complex protein to limit epithelial innate immunity
Source: EMBO Rep. 2024 Sep 30;25(11):4846–75. doi: 10.1038/s44319-024-00270-y (PMC11549443; doi:10.1038/s44319-024-00270-y)
Supplement: Supplementary file 10 — Source data Fig. 6 [file 44319_2024_270_MOESM10_ESM.zip › Fig 6_Source data/Fig. 6E/Fig. 6E Cg Fold replication_Arpc1b KD.xlsx]

## Sheet: Fold replication
	Figure 6E
	Strains	Condition	Biological replicates	Fold replication	Average	SD	SEM	p Value (Unpaired two-tailed Student's t test)
	wt	Control siRNA	wt-1	3.0099	2.88622	0.252433	0.126217
			wt-2	3
			wt-3	3.02703
			wt-4	2.50794
		Arpc1b-siRNA	wt-1	2.83636	3.00865	0.26698	0.13349	n.s	Compared with wt-infected control-siRNA treated A-498 cells
			wt-2	2.73267
			wt-3	3.17143
			wt-4	3.29412
	Cgyps1-11∆	Control siRNA	Cgyps1-11∆-1	0.46748	0.583788	0.114572	0.0572858	<0.0001
			Cgyps1-11∆-2	0.503597
			Cgyps1-11∆-3	0.689655
			Cgyps1-11∆-4	0.674419
		Arpc1b-siRNA	Cgyps1-11∆-1	1.62264	1.42602	0.188555	0.0942777			0.0003	Compared with Cgyps1-11Δ-infected control-siRNA-treated A-498 cells	<0.0001	Compared with wt-infected Arpc1B KD A-498 cells
			Cgyps1-11∆-2	1.22449
			Cgyps1-11∆-3	1.31148
			Cgyps1-11∆-4	1.54545
							Cgyps1-11Δ-Control siRNA vs. wt-Control siRNA	2.96345e-06			Cgyps1-11Δ-Arpc1B siRNA vs. wt-Arpc1B siRNA	6.93746e-05
