# Supplementary material for: Aspartyl proteases target host actin nucleator complex protein to limit epithelial innate immunity
Source: EMBO Rep. 2024 Sep 30;25(11):4846–75. doi: 10.1038/s44319-024-00270-y (PMC11549443; doi:10.1038/s44319-024-00270-y)
Supplement: Supplementary file 10 — Source data Fig. 6 [file 44319_2024_270_MOESM10_ESM.zip › Fig 6_Source data/Fig. 6F/Fig. 6F IL-6_Arpc1b KD.xlsx]

## Sheet: IL-6_Arpc1B KD
	Figure 6F
	Conditions	Sample	IL-6 Conc (pg/ml)	Average conc values	SD	SEM	p Value (Unpaired two-tailed Student's t test)
	Control-siRNA	Uninfected-1	325.294	266.961	54.7204	31.5928
		Uninfected-2	258.824
		Uninfected-3	216.765
		wt-1	172.647	153.235	29.3985	16.9732	0.0338	Compared with uninfected cells
		wt-3	167.647
		wt-4	119.412
		Cgyps1-11∆-1	437.941	390.784	40.8414	23.5798	0.0348		0.0012	Compared with wt-infected control-siRNA-treated A-498 cells
		Cgyps1-11∆-2	367.647
		Cgyps1-11∆-3	366.765
	Arpc1b-siRNA	Uninfected-1	299.118	223.039	66.4741	38.3788
		Uninfected-2	193.824
		Uninfected-3	176.176
		wt-1	165.882	160.784	8.07798	4.66382			n.s	Compared with wt-infected control-siRNA-treated A-498 cells
		wt-2	165
		wt-3	151.471
		Cgyps1-11∆-1	169.706	172.059	15.7209	9.07644			0.001	Compared with Cgyps1-11Δ-infected Control-siRNA-treated A-498 cells
		Cgyps1-11∆-2	157.647
		Cgyps1-11∆-3	188.824
