# Supplementary material for: Aspartyl proteases target host actin nucleator complex protein to limit epithelial innate immunity
Source: EMBO Rep. 2024 Sep 30;25(11):4846–75. doi: 10.1038/s44319-024-00270-y (PMC11549443; doi:10.1038/s44319-024-00270-y)
Supplement: Supplementary file 10 — Source data Fig. 6 [file 44319_2024_270_MOESM10_ESM.zip › Fig 6_Source data/Fig. 6G/Fig. 6G IL-8_Arpc1b KD.xlsx]

## Sheet: IL-8 _Arpc1B KD
	Figure 6G
	Conditions	Sample	IL-8 Conc (pg/ml)	Average conc values	SD	SEM	p Value (Unpaired two-tailed Student's t test)
	Control siRNA	Uninfected-1	396.786	367.143	36.5067	18.2533
		Uninfected-2	385.714
		Uninfected-3	371.429
		Uninfected-4	314.643
		wt-1	184.464	169.241	11.1436	5.57178	<0.0001	Compared with uninfected cells
		wt-2	159.821
		wt-3	162.143
		wt-4	170.536
		Cgyps1-11∆-1	511.607	513.259	51.652	25.826	0.0036		<0.0001	Compared with wt-infected control-siRNA-treated cells
		Cgyps1-11∆-2	523.571
		Cgyps1-11∆-3	446.25
		Cgyps1-11∆-4	571.607
	Arpc1b siRNA	Uninfected-1	270	255.848	15.2232	7.61162	0.0013
		Uninfected-2	235.179
		Uninfected-3	263.929
		Uninfected-4	254.286
		wt-1	284.821	292.143	32.5213	16.2606			0.0004	Compared with wt-infected control-siRNA-treated cells
		wt-2	302.679
		wt-3	251.786
		wt-4	329.286
		Cgyps1-11∆-1	333.393	274.777	73.1387	36.5693			0.0018	Compared with Cgyps1-11Δ-infected control-siRNA-treated A-498 cells
		Cgyps1-11∆-2	308.571
		Cgyps1-11∆-3	288.571
		Cgyps1-11∆-4	168.571
						wt-Control siRNA vs. Uninfetced-Control siRNA	4.70644e-05	Cgyps1-11Δ-Control siRNA vs. wt-Control siRNA	1.27601e-05
