# Supplementary material for: Aspartyl proteases target host actin nucleator complex protein to limit epithelial innate immunity
Source: EMBO Rep. 2024 Sep 30;25(11):4846–75. doi: 10.1038/s44319-024-00270-y (PMC11549443; doi:10.1038/s44319-024-00270-y)
Supplement: Supplementary file 10 — Source data Fig. 6 [file 44319_2024_270_MOESM10_ESM.zip › Fig 6_Source data/Fig. 6H/Fig. 6H Cg Adherence_p38 KO.xlsx]

## Sheet: Adherence_p38 KO
	Figure 6H
		YRK No./Strains	Biological replicates	% Adherence	Average of biological replicates	SD	SEM	p Value (Unpaired two-tailed Student's t test)
	NTC HEK293T	wt	1	30.1263	28.6412	2.87325	1.65887		Compared with wt-infected NTC HEK293T cells
			2	30.468
			3	25.3294
		Cgyps1-11∆	1	56.712	52.8192	3.64965	2.10713	0.0008
			2	52.2706
			3	49.4748
	p38-/- HEK293T	wt	1	45.9086	48.2957	2.20879	1.27524	0.0007
			2	50.2672
			3	48.7113
		Cgyps1-11∆	1	38.4651	30.5996	8.55272	4.93792	n.s		0.0144	Compared with Cgyps1-11Δ-infected NTC HEK293T cells
			2	21.4949
			3	31.8386
