# Supplementary material for: Aspartyl proteases target host actin nucleator complex protein to limit epithelial innate immunity
Source: EMBO Rep. 2024 Sep 30;25(11):4846–75. doi: 10.1038/s44319-024-00270-y (PMC11549443; doi:10.1038/s44319-024-00270-y)
Supplement: Supplementary file 10 — Source data Fig. 6 [file 44319_2024_270_MOESM10_ESM.zip › Fig 6_Source data/Fig. 6I/Fig 6I Cg Adherence_Arpc1B-KO.xlsx]

## Sheet: Adherence_Arpc1B KO
	Figure 6I
	Conditions	Strains	Biological replicates	Percentage of adherence at 2 hrs	Average	SD	SEM	p Value (Unpaired two-tailed Student's t test)
	NTC	wt	wt-1	34.7826	36.4461	3.3245	1.66225		Compared with wt-infected NTC HEK293T cells
			wt-2	37.1901
			wt-3	33.0709
			wt-4	40.7407
		Cgyps1-11∆	Cgyps1-11∆-1	70.3125	64.9536	10.0646	5.03232	0.0017
			Cgyps1-11∆-2	63.6943
			Cgyps1-11∆-3	51.3889
			Cgyps1-11∆-4	74.4186
	Arpc1b-/-	wt	wt-1	43.4783	44.6533	3.86662	1.93331	n.s
			wt-2	42.1488
			wt-3	50.3937
			wt-4	42.5926
		Cgyps1-11∆	Cgyps1-11∆-1	48.4375	42.6632	4.01205	2.00603	n.s		0.0063	Compared with Cgyps1-11Δ-infected NTC HEK293T cells
			Cgyps1-11∆-2	41.4013
			Cgyps1-11∆-3	41.6667
			Cgyps1-11∆-4	39.1473
