# Supplementary material for: Aspartyl proteases target host actin nucleator complex protein to limit epithelial innate immunity
Source: EMBO Rep. 2024 Sep 30;25(11):4846–75. doi: 10.1038/s44319-024-00270-y (PMC11549443; doi:10.1038/s44319-024-00270-y)
Supplement: Supplementary file 10 — Source data Fig. 6 [file 44319_2024_270_MOESM10_ESM.zip › Fig 6_Source data/Fig. 6J/Fig. 6J Cg fold replication_p38 KO.xlsx]

## Sheet: Cg fold replication_p38 KO
	Figure 6J
	Cell line	Strains	Biological replicates	Fold replication	Average	SD	SEM	p Value (Unpaired two-tailed Student's t test)
	HEK293T NTC	wt	wt-1	3.61011	4.12332	0.454565	0.227282
			wt-2	4.01786
			wt-3	4.71014
			wt-4	4.15517
		Cgyps1-11∆	Cgyps1-11∆-1	0.515464	0.694414	0.145357	0.0726786	<0.0001	Compared with wt-infected NTC HEK293T cells
			Cgyps1-11∆-2	0.639386
			Cgyps1-11∆-3	0.833333
			Cgyps1-11∆-4	0.789474
	HEK293T p38-/-	wt	wt-1	4.12698	4.05675	0.304546	0.152273	n.s
			wt-2	4.45
			wt-3	3.75
			wt-4	3.9
		Cgyps1-11∆	Cgyps1-11∆-1	3	3.21682	0.343634	0.171817			<0.0001	Compared with Cgyps1-11Δ-infected NTC HEK293T cells	0.0105	Compared with wt-infected p38 KO HEK293T cells
			Cgyps1-11∆-2	3.42857
			Cgyps1-11∆-3	3.58156
			Cgyps1-11∆-4	2.85714
							Cgyps1-11Δ-NTC vs. wt-NTC	7.02423e-06	Cgyps1-11Δ-p38-/- vs. Cgyps1-11Δ-NTC	9.80982e-06
