# Supplementary material for: Aspartyl proteases target host actin nucleator complex protein to limit epithelial innate immunity
Source: EMBO Rep. 2024 Sep 30;25(11):4846–75. doi: 10.1038/s44319-024-00270-y (PMC11549443; doi:10.1038/s44319-024-00270-y)
Supplement: Supplementary file 10 — Source data Fig. 6 [file 44319_2024_270_MOESM10_ESM.zip › Fig 6_Source data/Fig. 6K/Fig. 6K Cg Fold replication_Arpc1B KO.xlsx]

## Sheet: Cg fold replication_Arpc1B KO
	Figure 6K
	Cell line	Strains	Biological replicates	Fold replication	Average	SD	SEM	p Value (Unpaired two-tailed Student's t test)
	HEK293T NTC	wt	wt-1	6	5.85176	0.288789	0.144394
			wt-2	6.15
			wt-3	5.76923
			wt-4	5.4878
		Cgyps1-11∆	Cgyps1-11∆-1	0.708571	0.514685	0.205332	0.102666	<0.0001	Compared with wt-infected NTC HEK293T cells
			Cgyps1-11∆-2	0.670732
			Cgyps1-11∆-3	0.380435
			Cgyps1-11∆-4	0.299003
	HEK293T Arpc1b-/-	wt	wt-1	6.85714	5.71401	0.84485	0.422425	n.s
			wt-2	5.3125
			wt-3	4.89691
			wt-4	5.78947
		Cgyps1-11∆	Cgyps1-11∆-1	3.08642	2.66104	0.52139	0.260695			0.0003	Compared with Cgyps1-11Δ-infected NTC HEK293T cells	0.0009	Compared with wt-infected Arpc1B KO HEK293T cells
			Cgyps1-11∆-2	2.32558
			Cgyps1-11∆-3	3.125
			Cgyps1-11∆-4	2.10714
							Cgyps1-11Δ-NTC vs. wt-NTC	8.74553e-08
