# Supplementary material for: Aspartyl proteases target host actin nucleator complex protein to limit epithelial innate immunity
Source: EMBO Rep. 2024 Sep 30;25(11):4846–75. doi: 10.1038/s44319-024-00270-y (PMC11549443; doi:10.1038/s44319-024-00270-y)
Supplement: Supplementary file 10 — Source data Fig. 6 [file 44319_2024_270_MOESM10_ESM.zip › Fig 6_Source data/Fig. 6L/Fig. 6L_IL-8_p38 KO HEK293T.xlsx]

## Sheet: IL-8 p38 KO
Figure 6L
Cell type	Conditions	IL-8 Conc (pg/ml)	Average conc values	SD	SEM	p Value (Unpaired two-tailed Student's t test)
HEK293T NTC	Uninfected-1	26.3571	25.5635	0.836163	0.482759
	Uninfected-2	24.6905
	Uninfected-3	25.6429
	wt-1	6.11905	6.75397	0.549857	0.31746	<0.0001	Compared with uninfected NTC HEK293T cells
	wt-2	7.07143
	wt-3	7.07143
	Cgyps1-11∆-1	29.4524	33.8968	3.87835	2.23916	0.022		0.0003	Compared with wt-infected NTC HEK293T cells
	Cgyps1-11∆-2	36.5952
	Cgyps1-11∆-3	35.6429
HEK293T p38-/-	Uninfected-1	14.9286	14.2143	2.11624	1.22181	0.001
	Uninfected-2	11.8333
	Uninfected-3	15.881
	wt-1	6.59524	6.59524	0.238095	0.137464	0.0035	Compared with uninfected p38 KO HEK293T cells	n.s	Compared with wt-infected NTC HEK293T cells
	wt-2	6.83333
	wt-3	6.35714
	Cgyps1-11∆-1	10.6429	15.246	4.5259	2.61303	0.0298	Compared with wt-infected p38 KO HEK293T cells	0.0056	Compared with Cgyps1-11Δ-infected NTC HEK293T cells
	Cgyps1-11∆-2	19.6905
	Cgyps1-11∆-3	15.4048
					wt-NTC vs. Uninfected-NTC	5.31804e-06
