# Supplementary material for: Aspartyl proteases target host actin nucleator complex protein to limit epithelial innate immunity
Source: EMBO Rep. 2024 Sep 30;25(11):4846–75. doi: 10.1038/s44319-024-00270-y (PMC11549443; doi:10.1038/s44319-024-00270-y)
Supplement: Supplementary file 10 — Source data Fig. 6 [file 44319_2024_270_MOESM10_ESM.zip › Fig 6_Source data/Fig. 6M/Fig. 6M IL-8_Arpc1B KO.xlsx]

## Sheet: IL-8_Arpc1B KO
Figure 6M
Conditions	Sample	IL-8 Conc (pg/ml)	Average conc values	SD	SEM	p Value (Unpaired two-tailed Student's t test)
HEK293T NTC	Uninfected-1	104.167	112.5	6.41901	3.20951
	Uninfected-2	110.833
	Uninfected-3	118.333
	Uninfected-4	116.667
	wt-1	34.1667	28.75	9.14138	4.57069	<0.0001	Compared with uninfected NTC HEK293T cells
	wt-2	18.3333
	wt-3	38.3333
	wt-4	24.1667
	Cgyps1-11∆-1	154.167	158.125	11.8707	5.93537	0.0005		<0.0001	Compared with wt-infected NTC HEK293T cells
	Cgyps1-11∆-2	170
	Cgyps1-11∆-3	165
	Cgyps1-11∆-4	143.333
HEK293T Arpc1B-/-	Uninfected-1	58.3333	65.625	14.5356	7.26782	0.0011
	Uninfected-2	85.8333
	Uninfected-3	65.8333
	Uninfected-4	52.5
	wt-1	35.8333	26.0417	9.77466	4.88733	0.004	Compared with uninfected p38 KO HEK293T cells	n.s	Compared with wt-infected NTC HEK293T cells
	wt-2	32.5
	wt-3	20.8333
	wt-4	15
	Cgyps1-11∆-1	25	33.5417	9.01067	4.50533	0.0095		<0.0001	Compared with Cgyps1-11Δ-infected NTC HEK293T cells
	Cgyps1-11∆-2	45.8333
	Cgyps1-11∆-3	34.1667
	Cgyps1-11∆-4	29.1667
					wt-NTC vs. Uninfected-NTC	5.53024e-06	Cgyps1-11Δ-NTC vs. Uninfected-NTC	2.41456e-06
							Cgyps1-11Δ-Arpc1B-/- vs. Cgyps1-11Δ-NTC	2.92194e-06
