# Supplementary material for: Aspartyl proteases target host actin nucleator complex protein to limit epithelial innate immunity
Source: EMBO Rep. 2024 Sep 30;25(11):4846–75. doi: 10.1038/s44319-024-00270-y (PMC11549443; doi:10.1038/s44319-024-00270-y)
Supplement: Supplementary file 11 — Source data Fig. 7 [file 44319_2024_270_MOESM11_ESM.zip]

Archive with 48 entries (33 files):
- Fig 7_Source data/
- Fig 7_Source data/Fig. 7A/
- Fig 7_Source data/Fig. 7A/Arpc1B KO_HEK 293T_Replicate 1001_Series001Snapshot2_RAW_ch00.tif
- Fig 7_Source data/Fig. 7A/Arpc1B KO_HEK 293T_Replicate 1001_Series001Snapshot3_RAW_ch00.tif
- Fig 7_Source data/Fig. 7A/Arpc1B KO_HEK 293T_Replicate 1001_Series001Snapshot4_RAW_ch00.tif
- Fig 7_Source data/Fig. 7A/WT_NTC_HEK 293T_Replicate 1001_Series009Snapshot2.tif
- Fig 7_Source data/Fig. 7A/WT_NTC_HEK 293T_Replicate 1001_Series009Snapshot3_RAW_ch00.tif
- Fig 7_Source data/Fig. 7A/WT_NTC_HEK 293T_Replicate 1001_Series009Snapshot4_RAW_ch00.tif
- Fig 7_Source data/Fig. 7B/
- Fig 7_Source data/Fig. 7B/Fig. 7B_F to G-actin ratio_Quantification.xlsx
- Fig 7_Source data/Fig. 7B/Western blot_F-Actin and G-actin ratio.tif
- Fig 7_Source data/Fig. 7C/
- Fig 7_Source data/Fig. 7C/Arpc1B KO/
- Fig 7_Source data/Fig. 7C/Arpc1B KO/Series015Snapshot2_RAW_ch00.tif
- Fig 7_Source data/Fig. 7C/Arpc1B KO/Series015Snapshot3_RAW_ch00.tif
- Fig 7_Source data/Fig. 7C/Arpc1B KO/Series015Snapshot4_RAW_ch00.tif
- Fig 7_Source data/Fig. 7C/Arpc1B KO + Arpc1B/
- Fig 7_Source data/Fig. 7C/Arpc1B KO + Arpc1B/Series014Snapshot2_RAW_ch00.tif
- Fig 7_Source data/Fig. 7C/Arpc1B KO + Arpc1B/Series014Snapshot3_RAW_ch00.tif
- Fig 7_Source data/Fig. 7C/Arpc1B KO + Arpc1B/Series014Snapshot4_RAW_ch00.tif
- Fig 7_Source data/Fig. 7C/Arpc1B SDM R142A/
- Fig 7_Source data/Fig. 7C/Arpc1B SDM R142A/Series011Snapshot2_RAW_ch00.tif
- Fig 7_Source data/Fig. 7C/Arpc1B SDM R142A/Series011Snapshot3_RAW_ch00.tif
- Fig 7_Source data/Fig. 7C/Arpc1B SDM R142A/Series011Snapshot4_RAW_ch00.tif
- Fig 7_Source data/Fig. 7C/Arpc1B SDM R74A/
- Fig 7_Source data/Fig. 7C/Arpc1B SDM R74A/Series001Snapshot2.tif
- Fig 7_Source data/Fig. 7C/Arpc1B SDM R74A/Series001Snapshot3_RAW_ch00.tif
- Fig 7_Source data/Fig. 7C/Arpc1B SDM R74A/Series001Snapshot4_RAW_ch00.tif
- Fig 7_Source data/Fig. 7C/NTC/
- Fig 7_Source data/Fig. 7C/NTC/Series007Snapshot2_RAW_ch00_NTC.tif
- Fig 7_Source data/Fig. 7C/NTC/Series007Snapshot3_RAW_ch00 NTC.tif
- Fig 7_Source data/Fig. 7C/NTC/Series007Snapshot4 DAPI NTC.tif
- Fig 7_Source data/Fig. 7D/
- Fig 7_Source data/Fig. 7D/Fig. 7D WB Quantification_F to G-Actin ratio_KO complemented strains.xlsx
- Fig 7_Source data/Fig. 7D/Western blot_KO complementation f to g actin ratio.tif
- Fig 7_Source data/Fig. 7E/
- Fig 7_Source data/Fig. 7E/Arpc1B SDM Quantification.tif
- Fig 7_Source data/Fig. 7E/Fig. 7E_Arpc1B SDM level_Cg_Quantifcation.xlsx
- Fig 7_Source data/Fig. 7F/
- Fig 7_Source data/Fig. 7F/Fig. 7F_ Cg_endocytosis_Arpc1B KO.xlsx
- Fig 7_Source data/Fig. 7G/
- Fig 7_Source data/Fig. 7G/Fig. 7G_Cg_Endocytosis_p38 KO.xlsx
- Fig 7_Source data/Fig. 7H/
- Fig 7_Source data/Fig. 7H/Fig 7H_Western blot_Arpc1B_p38 KO.tif
- Fig 7_Source data/Fig. 7H/Fig. 7H_Arpc1B Quantification_p38 KO.xlsx
- Fig 7_Source data/Fig. 7I/
- Fig 7_Source data/Fig. 7I/Fig 7I_Phospho p38 Quantification_Arpc1B KO.xlsx
- Fig 7_Source data/Fig. 7I/Fig. 7I_Western blot_phospho p38_quantification_Arpc1B KO.tif
