# Supplementary material for: Aspartyl proteases target host actin nucleator complex protein to limit epithelial innate immunity
Source: EMBO Rep. 2024 Sep 30;25(11):4846–75. doi: 10.1038/s44319-024-00270-y (PMC11549443; doi:10.1038/s44319-024-00270-y)
Supplement: Supplementary file 11 — Source data Fig. 7 [file 44319_2024_270_MOESM11_ESM.zip › Fig 7_Source data/Fig. 7B/Fig. 7B_F to G-actin ratio_Quantification.xlsx]

## Sheet: Qauntification_F to G actin
	Figure 7B
	Sample name	1st replicate	2nd replicate	3rd replicate	Mean	SD	SEM	p Value (Paired Two-tailed Student's t test)
	NTC	1	1	1	1	0	0		Compared with NTC HEK293T cells
	Arpc1B KO	0.459561	0.451712	0.56305	0.491441	0.062139	0.035876	0.0049
