# Supplementary material for: Aspartyl proteases target host actin nucleator complex protein to limit epithelial innate immunity
Source: EMBO Rep. 2024 Sep 30;25(11):4846–75. doi: 10.1038/s44319-024-00270-y (PMC11549443; doi:10.1038/s44319-024-00270-y)
Supplement: Supplementary file 11 — Source data Fig. 7 [file 44319_2024_270_MOESM11_ESM.zip › Fig 7_Source data/Fig. 7D/Fig. 7D WB Quantification_F to G-Actin ratio_KO complemented strains.xlsx]

## Sheet: F and G actin ratio_Quantified
	Figure 7D
	Sample name	1st replicate	2nd replicate	3rd replicate	Mean	SD	SEM	p Value (Two-tailed Student's t test)
	NTC	1	1	1	1	0	0		Compared with NTC HEK293T cells
	Arpc1B KO	0.423313	0.443686	0.364727	0.410575	0.0409915	0.0236664	0.0016
	Arpc1B KO/Arpc1B	1.13039	0.832491	0.82069	0.927856	0.175497	0.101323	n.s		0.0076	Compared with Arpc1B KO HEK293T cells
	Arpc1B KO/Arpc1B R74A	0.688645	0.296898	0.419443	0.468329	0.200397	0.115699	0.0442		0.04	Compared with Arpc1B KO with Arpc1B FL HEK293T cells
	Arpc1B KO/Arpc1B R142A	0.383478	0.287061	0.366077	0.345539	0.0513846	0.0296669	0.002		0.0053
