# Supplementary material for: Aspartyl proteases target host actin nucleator complex protein to limit epithelial innate immunity
Source: EMBO Rep. 2024 Sep 30;25(11):4846–75. doi: 10.1038/s44319-024-00270-y (PMC11549443; doi:10.1038/s44319-024-00270-y)
Supplement: Supplementary file 11 — Source data Fig. 7 [file 44319_2024_270_MOESM11_ESM.zip › Fig 7_Source data/Fig. 7E/Fig. 7E_Arpc1B SDM level_Cg_Quantifcation.xlsx]

## Sheet: Arpc1B SDM_Quantification
		Figure 7E
	Condition	Cell line	Replicate 1	Replicate 2	Replicate 3	Mean	SD	SEM	p Value (Paired Two-tailed Student's t test)
	Uninfected	Arpc1B KO/Arpc1B	1	1	1	1	0	0
		Arpc1B KO/Arpc1B R74A	1	1	1	1	0	0
		Arpc1B KO/Arpc1B R142A	1	1	1	1	0	0
	wt-infected	Arpc1B KO/Arpc1B	0.389761	0.630205	0.399402	0.473123	0.136122	0.0785903	0.0215	Compared with uninfected cells
		Arpc1B KO/Arpc1B R74A	0.332334	0.581612	0.500485	0.471477	0.127146	0.0734077	0.0188
		Arpc1B KO/Arpc1B R142A	1.62973	1.74368	0.81351	1.39564	0.507347	0.292917	n.s
