# Supplementary material for: Aspartyl proteases target host actin nucleator complex protein to limit epithelial innate immunity
Source: EMBO Rep. 2024 Sep 30;25(11):4846–75. doi: 10.1038/s44319-024-00270-y (PMC11549443; doi:10.1038/s44319-024-00270-y)
Supplement: Supplementary file 11 — Source data Fig. 7 [file 44319_2024_270_MOESM11_ESM.zip › Fig 7_Source data/Fig. 7F/Fig. 7F_ Cg_endocytosis_Arpc1B KO.xlsx]

## Sheet: % ENDOCYTOSIS Cg_Arpc1B KO
	Figure 7F
	Cell line	Strains	Biological replicates	Percentage of endocytosis at 4 hrs	Average	SD	SEM	p Value (Unpaired two-tailed Student's t test)
	HEK293T NTC	wt	wt-1	45.7143	46.564	2.36216	1.18108
			wt-2	47.619
			wt-3	49.1892
			wt-4	43.7333
		Cgyps1-11∆	Cgyps1-11∆-1	39.7727	40.3545	3.49716	1.74858	0.0215	Compared with wt-infected NTC HEK293T cells
			Cgyps1-11∆-2	38.5882
			Cgyps1-11∆-3	45.4321
			Cgyps1-11∆-4	37.625
	HEK293T Arpc1b-/-	wt	wt-1	50	47.7986	6.5498	3.2749
			wt-2	38.0952
			wt-3	52.4324
			wt-4	50.6667
		Cgyps1-11∆	Cgyps1-11∆-1	36.8182	36.9611	2.46024	1.23012	0.0188	Compared with wt-infected Arpc1B KO HEK293T cells
			Cgyps1-11∆-2	40.4706
			Cgyps1-11∆-3	35.5556
			Cgyps1-11∆-4	35
