# Supplementary material for: Aspartyl proteases target host actin nucleator complex protein to limit epithelial innate immunity
Source: EMBO Rep. 2024 Sep 30;25(11):4846–75. doi: 10.1038/s44319-024-00270-y (PMC11549443; doi:10.1038/s44319-024-00270-y)
Supplement: Supplementary file 11 — Source data Fig. 7 [file 44319_2024_270_MOESM11_ESM.zip › Fig 7_Source data/Fig. 7G/Fig. 7G_Cg_Endocytosis_p38 KO.xlsx]

## Sheet: Cg_% endocytosis_p38 KO
	Figure 7G
	Cell line	Strains	Biological replicates	Percentage of endocytosis at 4 hrs	Average	SD	SEM	p Value (Unpaired two-tailed Student's t test)
	HEK293T NTC	wt	wt-1	55.4	52.1357	4.61507	2.30753
			wt-2	56
			wt-3	51.1111
			wt-4	46.0317
		Cgyps1-11∆	Cgyps1-11∆-1	38.0392	40.9123	3.64853	1.82427	0.0088	Compared with wt-infected NTC HEK293T cells
			Cgyps1-11∆-2	44.4318
			Cgyps1-11∆-3	37.5
			Cgyps1-11∆-4	43.6782
	HEK293T p38-/-	wt	wt-1	50.4	49.227	1.2481	0.624052
			wt-2	50
			wt-3	48.8889
			wt-4	47.619
		Cgyps1-11∆	Cgyps1-11∆-1	29.4118	32.3064	4.36198	2.18099	0.0003	Compared with wt-infected p38 KO HEK293T cells	0.0232	Compared with Cgyps1-11Δ-infected NTC HEK293T cells
			Cgyps1-11∆-2	31.8182
			Cgyps1-11∆-3	29.375
			Cgyps1-11∆-4	38.6207
