# Supplementary material for: Aspartyl proteases target host actin nucleator complex protein to limit epithelial innate immunity
Source: EMBO Rep. 2024 Sep 30;25(11):4846–75. doi: 10.1038/s44319-024-00270-y (PMC11549443; doi:10.1038/s44319-024-00270-y)
Supplement: Supplementary file 11 — Source data Fig. 7 [file 44319_2024_270_MOESM11_ESM.zip › Fig 7_Source data/Fig. 7H/Fig. 7H_Arpc1B Quantification_p38 KO.xlsx]

## Sheet: Arpc1B_quantification_p38 KO
	Figure 7H
	Condition	Replicate 1	Replicate 2	Replicate 3	Average	SD	SEM	p Value (Paired Two-tailed Student's t test)
	NTC	1	1	1	1	0	0		Compared with NTC HEK293T cells
	p38 KO	1.31233	1.02784	1.08499	1.14172	0.15049	0.0868853	n.s
