# Supplementary material for: Aspartyl proteases target host actin nucleator complex protein to limit epithelial innate immunity
Source: EMBO Rep. 2024 Sep 30;25(11):4846–75. doi: 10.1038/s44319-024-00270-y (PMC11549443; doi:10.1038/s44319-024-00270-y)
Supplement: Supplementary file 11 — Source data Fig. 7 [file 44319_2024_270_MOESM11_ESM.zip › Fig 7_Source data/Fig. 7I/Fig 7I_Phospho p38 Quantification_Arpc1B KO.xlsx]

## Sheet: P38 quantification_Arpc1B KO
	Figure 7I
	Condition	Replicate 1	Replicate 2	Replicate 3	Average	SD	SEM	p Value (Paired Two-tailed Student's t test)
	NTC	1	1	1	1	0	0		Compared with NTC HEK293T cells
	Arpc1B KO	0.15249	0.189324	0.175844	0.172553	0.0186362	0.0107596	0.0002
