# Supplementary material for: Aspartyl proteases target host actin nucleator complex protein to limit epithelial innate immunity
Source: EMBO Rep. 2024 Sep 30;25(11):4846–75. doi: 10.1038/s44319-024-00270-y (PMC11549443; doi:10.1038/s44319-024-00270-y)
Supplement: Supplementary file 12 — Source data Fig. 8 [file 44319_2024_270_MOESM12_ESM.zip]

Archive with 5 entries (2 files):
- Fig 8_Source data/
- Fig 8_Source data/Fig. 8A/
- Fig 8_Source data/Fig. 8A/Fig 8A_Neutrophil migration_AFU.xlsx
- Fig 8_Source data/Fig. 8B/
- Fig 8_Source data/Fig. 8B/Fig 8B_Neutrophil_Cg killing_CFUs.xls
