# Supplementary material for: Aspartyl proteases target host actin nucleator complex protein to limit epithelial innate immunity
Source: EMBO Rep. 2024 Sep 30;25(11):4846–75. doi: 10.1038/s44319-024-00270-y (PMC11549443; doi:10.1038/s44319-024-00270-y)
Supplement: Supplementary file 12 — Source data Fig. 8 [file 44319_2024_270_MOESM12_ESM.zip › Fig 8_Source data/Fig. 8A/Fig 8A_Neutrophil migration_AFU.xlsx]

## Sheet: Fluorometric Analysis
			Figure 8A
	Lower chamber reading	Conditions	Readings (AFU)	Average of biological replicate	SD of biological replicate	SEM of biological replicate	p Value (Unpaired two-tailed Student's t test)
		Uninfected-1	3700	3963.33	233.47	134.794		Compared with Uninfected samples
		Uninfected-2	4145
		Uninfected-3	4045
		wt-1	2435	2368.33	156.072	90.108	0.0006
		wt-2	2190
		wt-3	2480
		Cgyps1-11∆-1	5185	5345	227.156	131.149	0.0019		<0.0001	Compared with wt-infected cells
		Cgyps1-11∆-2	5605
		Cgyps1-11∆-3	5245
		Uninfected+IL-8-1	6475	6286.67	462.232	266.87	0.0015		0.0002
		Uninfected+IL-8-2	6625
		Uninfected+IL-8-3	5760
								Cgyps1-11∆ vs. wt	4.95999e-05
	Upper chamber reading	Conditions	Readings (AFU)	Average of biological replicate	SD of biological replicate	SEM of biological replicate	p Value (Unpaired two-tailed Student's t test)
		Uninfected-1	742.5	921.5	168.484	97.2741		Compared with Uninfected samples
		Uninfected-2	945
		Uninfected-3	1077
		wt-1	2440.5	2435	215.303	124.305	0.0007
		wt-2	2217
		wt-3	2647.5
		Cgyps1-11∆-1	261	296	43.715	25.2389	0.0034		<0.0001	Compared with wt-infected cells
		Cgyps1-11∆-2	345
		Cgyps1-11∆-3	282
		Uninfected+IL-8-1	219	312	82.2131	47.4658	0.0049		<0.0001
		Uninfected+IL-8-2	375
		Uninfected+IL-8-3	342
								Cgyps1-11∆ vs. wt	7.25444e-05
								Uninfected + IL-8 vs. wt	9.01027e-05
