# Supplementary material for: Aspartyl proteases target host actin nucleator complex protein to limit epithelial innate immunity
Source: EMBO Rep. 2024 Sep 30;25(11):4846–75. doi: 10.1038/s44319-024-00270-y (PMC11549443; doi:10.1038/s44319-024-00270-y)
Supplement: Supplementary file 12 — Source data Fig. 8 [file 44319_2024_270_MOESM12_ESM.zip › Fig 8_Source data/Fig. 8B/Fig 8B_Neutrophil_Cg killing_CFUs.xls]

## Sheet: CFU_Analysis
	Figure 8B
	Condition	Strains	Percentage of survival at 30 mins	Average	SD	SEM	p Value (Unpaired two-tailed Student's t test)	Percentage of survival at 60 mins	Average	SD	SEM	p Value (Unpaired two-tailed Student's t test)				Percentage of survival at 120 mins	Average	SD	SEM	p Value (Unpaired two-tailed Student's t test)
	wt	wt-1	83.3333	89.618	5.62943	2.81472		55	69.6287	10.5627	5.28137	0.0157	Compared with 30 mins wt-infected cells			56.6667	54.9315	7.41229	3.70614	0.0003	Compared with 30 mins wt-infected cells
		wt-2	97.0297					69.3069								59.6535
		wt-3	89.1089					79.2079								59.4059
		wt-4	89					75								44
	Cgyps1-11∆	Cgyps1-11∆-1	84.0491	86.3953	1.78021	0.890106	n.s	47.8528	48.8818	4.30374	2.15187	0.0109	Compared with respective wt-infected cells	<0.0001	Compared with 30 mins Cgyps1-11Δ-infected cells	28.8344	30.3308	1.89161	0.945806	0.0007	Compared with respective wt-infected cells	<0.0001	Compared with 30 mins Cgyps1-11Δ-infected cells
		Cgyps1-11∆-2	86.1538					45.3846								33.0769
		Cgyps1-11∆-3	87.1429					47.1429								30
		Cgyps1-11∆-4	88.2353					55.1471								29.4118
													Cgyps1-11Δ-60 min vs. Cgyps1-11Δ-30 min	3.78587e-06							Cgyps1-11Δ-120 min vs. Cgyps1-11Δ-30 min	1.05876e-08
